# Supplementary material for: Phytosynthesis of silver nanoparticles using aqueous sandalwood (Santalum album L.) leaf extract: Divergent effects of SW-AgNPs on proliferating plant and cancer cells
Source: PLoS One. 2024 Apr 25;19(4):e0300115. doi: 10.1371/journal.pone.0300115 (PMC11045141; doi:10.1371/journal.pone.0300115)
Supplement: S1 Data — (XLSX) [file pone.0300115.s001.xlsx]

## Sheet: Sheet1
Fig 1	Flavonoid content							Spectral data (phytosynthesis at 95 oC )	Wavelength (nm)	water	silver nitrate	10min	30 min	1hr	2hr	4 hr	8 hr	Spectral data (phytosynthesis at RT )	Wavelength (nm)	water	silver nitrate	10min	30 min	1hr	2hr	4 hr	8 hr			Fig 4	Wave Number	Plant Extract	SW-AgNP (RT)	SW-AgNP (95oC)			Fig 5	2-theta (deg)	Intensity (cps) RT synthesis	Intensity (cps) 95oC synthesis		Fig 9	Fresh weight of Calli
	R1	R2	R3	Mean				Fig 3	800	0.07703	0.08092	0.08832	0.68677	0.17749	0.11584	0.16575	0.158	Fig 3	799	-0.02293	0.00756	0.0821	-0.00392	0.01683	0.00855	0.10743	0.04097	0.04899		FTIR data	399.199	94.929	102.501	65.862			XRD	20	315	233.333			Treatments	Treatment Number	R1	R2	R3	R4	average
Amruthballi	7.2657	7.2387	7.2468	7.2504	0.01386				799	0.0772	0.0821	0.08892	0.68765	0.17843	0.11717	0.16705	0.15988		798	-0.02259	0.00719	0.08129	-0.00376	0.01741	0.00846	0.1072	0.0404	0.04825			401.127	93.7242	101.361	67.1547				20.01	245	233.333			Control	1	54.5	35.9	43.5	30.5	41.1
Sandal	18.522	20.3094	19.3266	19.386	0.89518				798	0.07736	0.08129	0.08955	0.68771	0.17875	0.11761	0.167	0.15943		797	-0.02267	0.00672	0.08177	-0.00448	0.01704	0.00834	0.10683	0.04175	0.04857			403.056	91.558	100.001	65.6087				20.02	256.667	280			Reductant	2	50.4	41.8	36.4	43.1	42.925
Neem	20.4012	20.466	20.52	20.4624	0.05948				797	0.07756	0.08177	0.08994	0.68751	0.17951	0.11791	0.16731	0.16026		796	-0.02244	0.007	0.08198	-0.00331	0.01745	0.00918	0.10765	0.04088	0.04849			404.984	91.0319	98.8057	65.6487				20.03	245	385			0.5 ppm SW-AgNPs	3	62.5	75.1	59.3	59.8	64.175
Tamarind	14.1021	17.8632	14.1318	15.3657	2.16295				796	0.07784	0.08198	0.08993	0.68777	0.17946	0.11812	0.16781	0.16089		795	-0.02184	0.0079	0.08244	-0.00393	0.01712	0.00828	0.10821	0.04206	0.04842			406.913	92.4229	97.494	65.0061				20.04	245	186.667			2 ppm SW-AgNPs	4	84.3	90.7	77.8	75.3	82.025
Pongemia	13.6944	13.7511	13.8996	13.7817	0.10597				795	0.0771	0.08244	0.09043	0.68804	0.18028	0.11876	0.16788	0.16092		794	-0.02185	0.00739	0.0828	-0.0036	0.01783	0.00851	0.10753	0.04191	0.04843			408.841	92.9633	97.436	63.8648				20.05	280	163.333			4 ppm SW-AgNPs	5	95.4	102.7	112	91.3	100.35
Bramhi	14.1021	14.1534	17.8632	15.3729	2.15682				794	0.07754	0.0828	0.09085	0.68823	0.1808	0.11917	0.16823	0.16164		793	-0.02257	0.00767	0.08273	-0.00326	0.0177	0.00865	0.10821	0.04272	0.04872			410.77	94.5009	98.225	65.6762				20.06	268.333	361.667			6 ppm SW-AgNPs	6	117.4	130.9	123.2	110.4	120.475
									793	0.07742	0.08273	0.09086	0.68856	0.18122	0.11971	0.16861	0.16166		792	-0.02226	0.00754	0.08313	-0.00393	0.01787	0.00813	0.10833	0.04245	0.04908			412.698	95.6908	98.5662	66.5175				20.07	221.667	303.333			8 ppm SW-AgNPs	7	134.8	147.3	170.8	129.5	145.6
Fig 1	Phenolics								792	0.07742	0.08313	0.09122	0.68839	0.18161	0.11975	0.16872	0.16202		791	-0.02211	0.00764	0.08303	-0.00321	0.01755	0.00832	0.10806	0.04265	0.04949			414.627	95.3453	99.0243	66.8753				20.08	233.333	198.333			10 ppm SW-AgNPs	8	120.7	106.7	134.6	109.5	117.875
	R1	R2	R3	Mean					791	0.07789	0.08303	0.0909	0.68955	0.18177	0.12097	0.16899	0.1624		790	-0.02236	0.00789	0.08303	-0.00397	0.01724	0.00841	0.10896	0.04237	0.04919			416.555	93.7696	99.785	68.2277				20.09	315	326.667
Amruthballi	1.69515	1.75593	1.81671	1.75593	0.06078				790	0.07751	0.08303	0.09134	0.6886	0.1825	0.12105	0.16948	0.16342		789	-0.02208	0.00756	0.08331	-0.0035	0.017	0.0083	0.10838	0.0426	0.04921			418.484	96.32	100.925	69.5396				20.1	256.667	291.667			% Cell Mortality
Sandal	2.97214	3.02381	3.10403	3.03333	0.06646				789	0.07751	0.08331	0.09063	0.68938	0.18253	0.12141	0.1696	0.16318		788	-0.02226	0.00814	0.08357	-0.00326	0.01835	0.00851	0.10953	0.04214	0.04919			420.412	95.8165	100.399	66.3957				20.11	326.667	280			Treatments	Treatment Number	R1	R2	R3	R4	average
Neem	3.2724	3.31555	3.46446	3.3508	0.10077				788	0.07806	0.08357	0.09082	0.68971	0.18279	0.12174	0.17013	0.16378		787	-0.02311	0.00801	0.0837	-0.00378	0.01782	0.00837	0.10845	0.04265	0.04949			422.341	95.6711	100.285	66.0336				20.12	256.667	198.333			Control	1	1.3	0.5	1.3	0.8	0.975
Tamarind	1.50491	1.54746	1.62283	1.5584	0.05971				787	0.07742	0.0837	0.09199	0.68974	0.18359	0.12245	0.17005	0.16421		786	-0.02212	0.00838	0.08362	-0.00367	0.01775	0.00866	0.10988	0.04356	0.04957			424.269	94.8663	100.081	66.2349				20.13	338.333	361.667			Reductant	2	1.2	1.4	0.7	0.9	1.05
Pongamia	0.34766	0.40723	0.51663	0.42384	0.0857				786	0.07775	0.08362	0.09225	0.69028	0.18378	0.12249	0.17075	0.16501		785	-0.02202	0.00761	0.08362	-0.00344	0.01794	0.00863	0.11004	0.04318	0.04872			426.198	95.0734	99.9676	65.9474				20.14	245	210			0.5 ppm SW-AgNPs	3	0.6	1.6	1.2	1.3	1.175
Bramhi	1.8386	1.88114	1.89938	1.87304	0.03119				785	0.07715	0.08362	0.09259	0.68984	0.18456	0.12335	0.17115	0.16519		784	-0.02164	0.00797	0.08397	-0.00341	0.01751	0.00897	0.10989	0.04275	0.04936			428.126	95.113	99.3956	65.9943				20.15	256.667	256.667			2 ppm SW-AgNPs	4	1.2	1.6	1.1	1.1	1.25
									784	0.07726	0.08397	0.09253	0.69116	0.18492	0.12292	0.17144	0.16521		783	-0.02168	0.00808	0.08432	-0.00348	0.01862	0.00869	0.11001	0.04359	0.04987			430.055	95.3767	99.3447	66.8228				20.16	338.333	221.667			4 ppm SW-AgNPs	5	1.3	1	1.4	1.3	1.25
									783	0.07689	0.08432	0.0929	0.69128	0.18572	0.12383	0.17135	0.16608		782	-0.02193	0.00807	0.08434	-0.00298	0.0187	0.00882	0.11009	0.04307	0.04961			431.983	95.8676	99.4426	66.6225				20.17	280	326.667			6 ppm SW-AgNPs	6	2.1	1.6	1.8	1.9	1.85
									782	0.07725	0.08434	0.09305	0.69148	0.18596	0.12434	0.17204	0.1667		781	-0.02262	0.00839	0.08399	-0.00305	0.01846	0.0099	0.10974	0.0442	0.05034			433.912	96.9102	100.466	67.085				20.18	326.667	256.667			8 ppm SW-AgNPs	7	2.6	3.1	2.4	2.3	2.6
									781	0.07713	0.08399	0.09365	0.69129	0.18645	0.12448	0.17233	0.16708		780	-0.02203	0.00866	0.08453	-0.0036	0.01839	0.00947	0.10967	0.04407	0.05028			435.84	96.9468	100.748	66.8786				20.19	256.667	210			10 ppm SW-AgNPs	8	3.1	4.2	3.5	3.7	3.625
									780	0.07739	0.08453	0.09399	0.69209	0.18713	0.12483	0.17242	0.16747		779	-0.02266	0.0084	0.08455	-0.00275	0.01876	0.00974	0.11015	0.04451	0.05003			437.769	96.0849	100.129	66.3767				20.2	221.667	175
									779	0.07703	0.08455	0.09397	0.69221	0.18755	0.12526	0.17286	0.16813		778	-0.02237	0.00816	0.08479	-0.00257	0.0195	0.00997	0.11055	0.04446	0.05084			439.697	96.1085	100.153	66.479				20.21	210	268.333			% Cells accumulating H2O2
									778	0.07701	0.08479	0.09354	0.6925	0.18796	0.12553	0.17305	0.1685		777	-0.02244	0.00914	0.08506	-0.00238	0.01936	0.00941	0.11056	0.04501	0.05098			441.626	97.1883	100.335	67.0053				20.22	385	291.667			Treatments	Treatment Number	R1	R2	R3	R4	average
									777	0.07682	0.08506	0.09399	0.69302	0.18868	0.12643	0.17339	0.16889		776	-0.02221	0.00868	0.08526	-0.00305	0.01956	0.01053	0.11021	0.04507	0.05109			443.554	97.0633	99.9478	67.1026				20.23	315	338.333			Control	1	1.64	1.02	1.35	2.1	1.5275
									776	0.07582	0.08526	0.0945	0.69293	0.18868	0.12707	0.17369	0.1694		775	-0.02222	0.00925	0.08538	-0.00223	0.01909	0.00995	0.11015	0.04527	0.0508			445.483	97.2299	99.7707	67.3541				20.24	256.667	268.333			Reductant	2	1.82	1.42	1.25	2.3	1.6975
									775	0.07654	0.08538	0.09472	0.6935	0.18922	0.1276	0.17414	0.16967		774	-0.0225	0.00909	0.08479	-0.00271	0.01975	0.01014	0.1107	0.04538	0.05125			447.411	97.3165	100.103	67.1785				20.25	291.667	326.667			0.5 ppm SW-AgNPs	3	1.84	1.62	1.73	2.4	1.8975
									774	0.07646	0.08479	0.09506	0.6936	0.18979	0.12752	0.17417	0.17026		773	-0.02256	0.00966	0.084	-0.00229	0.01986	0.00942	0.11148	0.04563	0.05134			449.34	97.3368	100.497	67.4595				20.26	210	210			2 ppm SW-AgNPs	4	2.43	2.14	1.92	2.7	2.2975
									773	0.07657	0.084	0.09541	0.69426	0.18998	0.12848	0.17477	0.1709		772	-0.02186	0.00918	0.0841	-0.00246	0.01923	0.00943	0.11049	0.04533	0.05162			451.268	97.9322	100.654	67.8818				20.27	291.667	315			4 ppm SW-AgNPs	5	2.62	2.83	2.95	3.1	2.875
									772	0.07656	0.0841	0.09559	0.69422	0.1906	0.12906	0.17497	0.17191		771	-0.02214	0.00903	0.08414	-0.00266	0.02023	0.00974	0.11124	0.04614	0.05153			453.197	98.4752	100.829	68.2939				20.28	163.333	315			6 ppm SW-AgNPs	6	3.67	3.43	3.21	3.8	3.5275
									771	0.07666	0.08414	0.09601	0.69423	0.19102	0.12903	0.17542	0.1722		770	-0.02286	0.00963	0.08435	-0.00256	0.01911	0.01005	0.11137	0.04618	0.0517			455.125	98.2354	100.624	68.209				20.29	221.667	256.667			8 ppm SW-AgNPs	7	4.21	4.6	3.94	4.2	4.2375
									770	0.07679	0.08435	0.09628	0.69517	0.19169	0.12977	0.17594	0.1726		769	-0.02243	0.00906	0.08438	-0.00216	0.02009	0.01011	0.11075	0.04639	0.05138			457.054	98.4386	100.138	68.285				20.3	210	233.333			10 ppm SW-AgNPs	8	5.31	5.01	4.53	4.9	4.9375
									769	0.0766	0.08438	0.096	0.69603	0.19253	0.13013	0.17659	0.17327		768	-0.02283	0.00955	0.08452	-0.00232	0.02061	0.01025	0.11212	0.04652	0.05179			458.982	98.4614	100.063	67.752				20.31	303.333	291.667
									768	0.07675	0.08452	0.09612	0.69584	0.19284	0.13042	0.17626	0.17372		767	-0.02182	0.00941	0.08454	-0.00203	0.02031	0.01003	0.11242	0.04677	0.05205			460.911	98.383	100.003	67.6047				20.32	256.667	256.667
									767	0.07591	0.08454	0.09658	0.69612	0.19286	0.13069	0.177	0.17414		766	-0.02211	0.00946	0.0844	-0.00254	0.02078	0.01119	0.11158	0.047	0.05219			462.839	98.0387	100.002	67.6436				20.33	315	221.667
									766	0.07612	0.0844	0.09721	0.69638	0.19385	0.13163	0.17721	0.17488		765	-0.02263	0.00951	0.08469	-0.00196	0.02032	0.01029	0.11153	0.04742	0.0519			464.768	98.4113	100.08	67.8262				20.34	373.333	303.333
									765	0.0762	0.08469	0.09749	0.6965	0.19374	0.13172	0.17795	0.17502		764	-0.02282	0.0097	0.08521	-0.00217	0.02123	0.01059	0.11182	0.04767	0.05218			466.696	98.9563	100.437	67.7143				20.35	245	373.333
									764	0.07607	0.08521	0.09769	0.69753	0.1943	0.13203	0.17822	0.17556		763	-0.02242	0.00985	0.08508	-0.00186	0.02135	0.01122	0.1121	0.04774	0.0523			468.625	99.0344	100.401	67.6537				20.36	210	245
									763	0.07634	0.08508	0.09793	0.69723	0.1947	0.13282	0.17829	0.17592		762	-0.02204	0.0104	0.08557	-0.00195	0.02069	0.01047	0.11217	0.048	0.05228			470.553	98.3765	99.9993	67.7918				20.37	256.667	291.667
									762	0.07569	0.08557	0.09814	0.69782	0.19563	0.13402	0.17878	0.17696		761	-0.02226	0.01048	0.08523	-0.00186	0.02093	0.01045	0.11256	0.0479	0.05289			472.482	98.7437	100.169	68.0567				20.38	303.333	128.333
									761	0.07563	0.08523	0.0984	0.698	0.19596	0.13445	0.1788	0.17733		760	-0.02231	0.00904	0.08545	-0.00211	0.02117	0.01067	0.11233	0.04769	0.0529			474.41	98.5936	100.569	67.8267				20.39	420	245
									760	0.07527	0.08545	0.09875	0.69826	0.19648	0.13466	0.17942	0.17745		759	-0.02248	0.00988	0.08613	-0.00212	0.02115	0.01076	0.11296	0.04892	0.05352			476.339	98.8798	100.857	68.4156				20.4	233.333	315
									759	0.0755	0.08613	0.099	0.69848	0.19728	0.13491	0.17968	0.17834		758	-0.02216	0.01043	0.08603	-0.00233	0.02157	0.01015	0.11241	0.04878	0.05291			478.267	98.9393	101.007	68.2326				20.41	268.333	291.667
									758	0.07535	0.08603	0.09897	0.69915	0.19776	0.13566	0.18048	0.17883		757	-0.02209	0.01041	0.0858	-0.00178	0.02238	0.01075	0.11294	0.04836	0.05345			480.196	99.3286	101.285	68.1141				20.42	280	338.333
									757	0.07569	0.0858	0.09917	0.69953	0.19802	0.13627	0.18096	0.17955		756	-0.0225	0.00995	0.08594	-0.00181	0.02187	0.01032	0.11351	0.04859	0.05401			482.124	99.7304	101.693	68.4158				20.43	245	198.333
									756	0.07578	0.08594	0.09912	0.70003	0.19818	0.13624	0.18144	0.17987		755	-0.02202	0.01035	0.08627	-0.00227	0.02279	0.01083	0.11358	0.04907	0.05389			484.053	99.9095	101.785	68.783				20.44	303.333	350
									755	0.07542	0.08627	0.09945	0.70029	0.19918	0.13693	0.18156	0.18054		754	-0.02199	0.01033	0.08614	-0.00161	0.02201	0.01085	0.11368	0.0489	0.05406			485.981	99.4578	101.724	68.7542				20.45	361.667	233.333
									754	0.07542	0.08614	0.09973	0.7009	0.19957	0.13764	0.18229	0.18096		753	-0.02245	0.0104	0.0864	-0.0017	0.02255	0.01138	0.11394	0.04961	0.05413			487.91	99.3562	101.82	68.3485				20.46	221.667	303.333
									753	0.07515	0.0864	0.10019	0.701	0.19999	0.13785	0.18271	0.18165		752	-0.02237	0.01037	0.08655	-0.00208	0.02279	0.01076	0.11394	0.04989	0.05392			489.838	99.5986	102.019	68.0689				20.47	256.667	315
									752	0.07485	0.08655	0.10055	0.70121	0.20064	0.13836	0.18254	0.18214		751	-0.02268	0.01106	0.08712	-0.00194	0.02227	0.01098	0.11422	0.04982	0.05432			491.767	100.353	102.691	68.4827				20.48	233.333	221.667
									751	0.07511	0.08712	0.10103	0.70173	0.2013	0.13887	0.18329	0.18297		750	-0.02227	0.01077	0.08714	0.07587	0.08942	0.10808	0.15148	0.06318	0.05477			493.695	100.144	102.891	68.526				20.49	221.667	221.667
									750	0.0749	0.08714	0.10121	0.70218	0.20185	0.13957	0.18371	0.18343		749	-0.02243	0.01096	0.0873	0.07764	0.09122	0.10985	0.1527	0.06508	0.05471			495.624	100.122	102.94	68.7866				20.5	210	245
									749	0.07482	0.0873	0.10137	0.70232	0.20223	0.14017	0.18404	0.184		748	-0.02264	0.01057	0.0871	0.07778	0.09114	0.11002	0.15293	0.06547	0.05482			497.552	100.356	103.043	68.8943				20.51	291.667	175
									748	0.07507	0.0871	0.10202	0.70269	0.20253	0.14057	0.18439	0.18457		747	-0.02278	0.01036	0.08758	0.07837	0.09133	0.11014	0.15352	0.06526	0.05548			499.481	100.949	103.523	69.3038				20.52	338.333	186.667
									747	0.07498	0.08758	0.10187	0.70274	0.20333	0.14136	0.18495	0.18534		746	-0.02284	0.01096	0.08792	0.07869	0.0926	0.11054	0.1539	0.06597	0.05523			501.409	101.829	104.42	69.9438				20.53	245	245
									746	0.07505	0.08792	0.10253	0.70338	0.20386	0.14155	0.18552	0.18621		745	-0.02263	0.01062	0.08785	0.07877	0.09297	0.11084	0.15454	0.0662	0.05545			503.338	101.915	104.243	70.025				20.54	268.333	198.333
									745	0.07514	0.08785	0.10241	0.70409	0.2042	0.14238	0.18629	0.1865		744	-0.02285	0.01083	0.0882	0.0793	0.09345	0.11186	0.15493	0.06638	0.05537			505.266	101.388	103.772	69.7766				20.55	326.667	163.333
									744	0.07496	0.0882	0.10247	0.70425	0.20484	0.14266	0.18634	0.1871		743	-0.0228	0.01066	0.08793	0.07964	0.09372	0.11215	0.15531	0.06654	0.0556			507.195	101.635	103.95	69.738				20.56	268.333	303.333
									743	0.0743	0.08793	0.1031	0.70471	0.20531	0.14311	0.18646	0.18777		742	-0.02277	0.01069	0.08814	0.07995	0.09449	0.11222	0.15575	0.0667	0.05616			509.123	101.738	104.012	69.6063				20.57	303.333	175
									742	0.0748	0.08814	0.10397	0.70484	0.20586	0.14412	0.18729	0.18832		741	-0.02313	0.01084	0.08879	0.08034	0.09503	0.11256	0.15675	0.06702	0.05616			511.052	101.854	103.891	69.7811				20.58	268.333	268.333
									741	0.07487	0.08879	0.10381	0.70529	0.20646	0.14443	0.18769	0.18904		740	-0.02292	0.0109	0.08892	0.08061	0.09536	0.11315	0.15695	0.06721	0.05629			512.98	101.995	104.126	70.1205				20.59	303.333	303.333
									740	0.07426	0.08892	0.10434	0.70534	0.20722	0.14519	0.18789	0.18967		739	-0.02252	0.01121	0.08913	0.08095	0.09607	0.11365	0.15754	0.06764	0.05617			514.909	102.581	104.385	70.7823				20.6	233.333	291.667
									739	0.07428	0.08913	0.10477	0.7056	0.20752	0.14602	0.18846	0.19033		738	-0.02269	0.01089	0.08916	0.08096	0.09639	0.1134	0.15766	0.06779	0.05654			516.837	102.612	103.977	70.6482				20.61	338.333	315
									738	0.07404	0.08916	0.10508	0.7063	0.20797	0.14682	0.18906	0.19077		737	-0.02301	0.0111	0.0892	0.08164	0.09658	0.11366	0.15825	0.06811	0.05674			518.766	102.362	103.395	70.2696				20.62	326.667	233.333
									737	0.07431	0.0892	0.10506	0.7065	0.2086	0.14696	0.18925	0.19159		736	-0.02334	0.01108	0.08934	0.08215	0.0973	0.11432	0.15863	0.06852	0.05685			520.694	102.192	103.031	69.7756				20.63	245	245
									736	0.07339	0.08934	0.10553	0.70739	0.20907	0.14744	0.18999	0.19217		735	-0.02337	0.01093	0.08962	0.08218	0.0979	0.11484	0.15919	0.06892	0.05643			522.623	102.157	102.751	69.8156				20.64	373.333	268.333
									735	0.07396	0.08962	0.10551	0.70783	0.20972	0.14797	0.19026	0.19278		734	-0.02344	0.011	0.08973	0.0829	0.09846	0.1154	0.15976	0.06905	0.05686			524.551	102.473	102.819	69.9489				20.65	443.333	268.333
									734	0.07389	0.08973	0.1058	0.70873	0.21033	0.14849	0.1907	0.19353		733	-0.02352	0.0104	0.09021	0.08318	0.099	0.11601	0.16035	0.0694	0.05662			526.48	102.998	102.888	69.9768				20.66	350	326.667
									733	0.07341	0.09021	0.10641	0.70898	0.21088	0.14918	0.19139	0.19424		732	-0.02379	0.01058	0.09025	0.08362	0.09946	0.11619	0.16092	0.06957	0.05735			528.408	102.436	102.515	69.5104				20.67	198.333	326.667
									732	0.07298	0.09025	0.10711	0.70964	0.21108	0.14982	0.19165	0.19489		731	-0.02397	0.01085	0.0904	0.08389	0.09993	0.11667	0.16142	0.06987	0.05727			530.337	102.122	102.211	69.2545				20.68	385	338.333
									731	0.0728	0.0904	0.10721	0.7101	0.21181	0.15056	0.19196	0.19548		730	-0.02422	0.01085	0.09059	0.08448	0.10052	0.11736	0.16188	0.07033	0.05723			532.265	102.133	102.145	69.2972				20.69	315	455
									730	0.07279	0.09059	0.1075	0.71069	0.21222	0.15109	0.19242	0.19608		729	-0.0245	0.0109	0.09056	0.08437	0.10083	0.11699	0.16211	0.07034	0.05759			534.194	102.317	102.199	69.5585				20.7	245	268.333
									729	0.07252	0.09056	0.10761	0.71128	0.21286	0.15169	0.19284	0.19663		728	-0.02464	0.01055	0.0908	0.08514	0.10105	0.11733	0.16237	0.07069	0.0576			536.122	102.491	102.362	69.6334				20.71	210	233.333
									728	0.07257	0.0908	0.10794	0.71205	0.21358	0.15202	0.19321	0.19757		727	-0.02423	0.01039	0.0908	0.08567	0.10176	0.11775	0.16299	0.07093	0.05761			538.051	102.698	102.217	69.542				20.72	245	268.333
									727	0.07172	0.0908	0.10805	0.71266	0.21372	0.15267	0.19383	0.19794		726	-0.02468	0.01036	0.09098	0.08573	0.10253	0.11844	0.16328	0.07096	0.05768			539.979	102.728	102.064	69.5868				20.73	280	315
									726	0.07145	0.09098	0.10855	0.71292	0.21416	0.15306	0.19417	0.19877		725	-0.02513	0.01045	0.09082	0.08634	0.1028	0.11904	0.1636	0.07127	0.05723			541.908	102.636	102.003	69.8325				20.74	291.667	256.667
									725	0.07097	0.09082	0.10873	0.71341	0.21475	0.15367	0.1945	0.19948		724	-0.02516	0.01024	0.09058	0.08659	0.10346	0.11912	0.16416	0.07155	0.05692			543.836	102.872	101.89	69.7158				20.75	303.333	256.667
									724	0.07041	0.09058	0.10895	0.71383	0.21517	0.15397	0.19506	0.19982		723	-0.02539	0.00999	0.09092	0.08658	0.1038	0.1195	0.16464	0.07175	0.05718			545.765	103.398	102.015	69.8294				20.76	373.333	268.333
									723	0.06997	0.09092	0.10967	0.7142	0.21552	0.15426	0.19518	0.20036		722	-0.02589	0.00957	0.0911	0.08705	0.10407	0.11973	0.1652	0.07212	0.05677			547.693	103.403	102.243	69.9293				20.77	280	210
									722	0.0699	0.0911	0.10994	0.71472	0.21606	0.15448	0.19532	0.20104		721	-0.02607	0.00951	0.09093	0.08711	0.10441	0.11993	0.16583	0.07223	0.05692			549.622	103.348	102.495	70.0547				20.78	291.667	210
									721	0.06929	0.09093	0.11014	0.71462	0.21649	0.15496	0.19577	0.20146		720	-0.02599	0.00917	0.09104	0.08745	0.1047	0.12004	0.16611	0.07218	0.05664			551.55	103.558	102.996	70.2938				20.79	396.667	198.333
									720	0.06818	0.09104	0.11028	0.71508	0.21684	0.15556	0.19636	0.20211		719	-0.02607	0.00886	0.09098	0.08801	0.10534	0.12037	0.16638	0.07229	0.05636			553.479	103.735	103.587	70.6072				20.8	338.333	350
									719	0.0677	0.09098	0.11046	0.71536	0.21717	0.15604	0.19642	0.20305		718	-0.02743	0.00924	0.08993	0.08751	0.10513	0.11992	0.16618	0.07202	0.0559			555.407	103.851	104.073	70.6038				20.81	291.667	280
									718	0.06712	0.08993	0.11019	0.71599	0.21717	0.15629	0.1969	0.20308		717	-0.02688	0.00901	0.09008	0.08782	0.1054	0.12042	0.16666	0.07217	0.05652			557.336	103.826	104.01	70.5595				20.82	326.667	210
									717	0.06671	0.09008	0.11081	0.71707	0.21798	0.15734	0.19768	0.20378		716	-0.02715	0.0086	0.08999	0.08791	0.10565	0.12065	0.16679	0.07228	0.05592			559.264	103.666	103.732	70.2518				20.83	245	268.333
									716	0.06595	0.08999	0.11093	0.7174	0.21879	0.15781	0.19787	0.20467		715	-0.02737	0.00873	0.08976	0.08829	0.10602	0.12083	0.16731	0.07236	0.05569			561.193	103.985	103.953	70.2966				20.84	373.333	163.333
									715	0.06574	0.08976	0.11124	0.71742	0.21938	0.15801	0.19817	0.20517		714	-0.0273	0.0089	0.08968	0.08847	0.1063	0.12131	0.16778	0.0725	0.05547			563.121	104.221	104.319	70.3588				20.85	291.667	256.667
									714	0.06539	0.08968	0.11141	0.71781	0.21961	0.15887	0.19864	0.20576		713	-0.02758	0.00851	0.08956	0.08871	0.10665	0.12132	0.16785	0.07252	0.056			565.05	104.138	104.502	70.474				20.86	175	256.667
									713	0.06521	0.08956	0.11165	0.7177	0.22007	0.15927	0.19896	0.20648		712	-0.02749	0.00884	0.0895	0.08922	0.10692	0.12159	0.16797	0.07281	0.05526			566.978	103.95	104.596	70.2588				20.87	326.667	338.333
									712	0.06486	0.0895	0.11183	0.71773	0.22046	0.15971	0.19907	0.20705		711	-0.02749	0.00858	0.08953	0.08928	0.10722	0.12178	0.16851	0.07273	0.05577			568.907	103.895	104.936	70.4222				20.88	280	198.333
									711	0.06439	0.08953	0.11245	0.71771	0.22072	0.16021	0.19942	0.20755		710	-0.02754	0.00885	0.08958	0.08938	0.10749	0.1219	0.16864	0.07277	0.05561			570.835	103.912	105.129	70.4119				20.89	303.333	233.333
									710	0.06418	0.08958	0.11266	0.71803	0.22138	0.16088	0.19966	0.20824		709	-0.02719	0.00917	0.08964	0.08935	0.10774	0.122	0.16927	0.07302	0.05571			572.764	104.129	105.297	70.4651				20.9	245	315
									709	0.06395	0.08964	0.11274	0.7184	0.22186	0.16148	0.19995	0.20879		708	-0.02703	0.00945	0.08936	0.08982	0.10829	0.12212	0.16955	0.07291	0.05617			574.692	104.142	105.37	70.3279				20.91	268.333	280
									708	0.06384	0.08936	0.11313	0.71827	0.22207	0.16216	0.20032	0.20923		707	-0.02702	0.00991	0.08945	0.09009	0.10854	0.12266	0.16988	0.07312	0.05625			576.621	103.971	105.554	70.8516				20.92	280	280
									707	0.0639	0.08945	0.1135	0.71871	0.2226	0.16252	0.20088	0.20991		706	-0.02668	0.01042	0.08954	0.09014	0.10899	0.12276	0.17034	0.07315	0.0565			578.549	102.667	106.037	73.6829				20.93	256.667	256.667
									706	0.06384	0.08954	0.11378	0.7188	0.22309	0.16293	0.20085	0.21058		705	-0.02634	0.01088	0.08957	0.09048	0.10902	0.12351	0.17086	0.074	0.05688			580.478	100.659	107.222	79.6193				20.94	268.333	198.333
									705	0.06365	0.08957	0.11413	0.71895	0.22351	0.16381	0.20138	0.21114		704	-0.02624	0.01073	0.09	0.09101	0.11001	0.12381	0.17114	0.07401	0.05706			582.406	102.211	106.525	75.3916				20.95	361.667	350
									704	0.06369	0.09	0.1142	0.71939	0.22402	0.16445	0.20176	0.21167		703	-0.02591	0.01111	0.0902	0.09125	0.11037	0.12404	0.17175	0.07395	0.05735			584.335	104.355	105.451	70.1719				20.96	256.667	221.667
									703	0.06377	0.0902	0.11441	0.71936	0.22444	0.16498	0.2021	0.21301		702	-0.02574	0.01154	0.09001	0.09131	0.11078	0.12424	0.17193	0.07424	0.05717			586.263	104.163	105.499	70.7929				20.97	338.333	315
									702	0.06408	0.09001	0.11451	0.71975	0.22507	0.1655	0.20239	0.21354		701	-0.02558	0.01187	0.09032	0.09157	0.11101	0.12463	0.17246	0.07411	0.05764			588.192	104.301	105.505	70.8079				20.98	268.333	280
									701	0.06396	0.09032	0.11485	0.72031	0.22581	0.16612	0.20269	0.21419		700	-0.02507	0.01255	0.0904	0.0918	0.11132	0.12477	0.17297	0.07414	0.05833			590.12	104.788	105.704	70.9387				20.99	315	221.667
									700	0.0638	0.0904	0.11506	0.72049	0.22612	0.16681	0.20327	0.21505		699	-0.02532	0.01247	0.09028	0.09223	0.11179	0.12501	0.17323	0.07459	0.05819			592.049	105.03	106.016	71.1803				21	268.333	198.333
									699	0.06413	0.09028	0.11547	0.72043	0.22658	0.16741	0.20358	0.21556		698	-0.02481	0.01305	0.09052	0.09253	0.11212	0.1253	0.17363	0.07428	0.0587			593.977	104.893	106.103	71.2899				21.01	233.333	221.667
									698	0.06444	0.09052	0.11579	0.72128	0.2273	0.16818	0.20391	0.21636		697	-0.02419	0.01344	0.09078	0.09256	0.1127	0.12573	0.17402	0.0744	0.05899			595.906	105.128	106.07	71.198				21.02	233.333	280
									697	0.06448	0.09078	0.11575	0.7213	0.22801	0.16874	0.20402	0.21717		696	-0.02419	0.01379	0.09059	0.09273	0.11305	0.12574	0.17439	0.07454	0.05944			597.834	105.285	106.175	71.4759				21.03	291.667	245
									696	0.06461	0.09059	0.11599	0.72185	0.22818	0.16951	0.20454	0.21741		695	-0.02388	0.01423	0.09081	0.09324	0.11351	0.12608	0.17495	0.07455	0.0597			599.763	105.362	106.441	71.7495				21.04	233.333	210
									695	0.0646	0.09081	0.11633	0.72226	0.22868	0.17027	0.20486	0.21808		694	-0.0235	0.01473	0.09095	0.09359	0.11397	0.12631	0.17521	0.07478	0.06051			601.691	105.051	106.48	71.8548				21.05	268.333	396.667
									694	0.06505	0.09095	0.11669	0.72261	0.2294	0.17086	0.2051	0.21897		693	-0.02349	0.01479	0.09082	0.0937	0.11433	0.12643	0.17547	0.07462	0.06095			603.62	105.183	106.452	71.7173				21.06	303.333	373.333
									693	0.0649	0.09082	0.11682	0.72263	0.23012	0.17143	0.20575	0.21943		692	-0.02328	0.01526	0.0908	0.09357	0.11483	0.12699	0.17579	0.07476	0.06144			605.548	105.419	106.572	71.8061				21.07	233.333	280
									692	0.06517	0.0908	0.11698	0.72319	0.22994	0.1722	0.20593	0.22014		691	-0.02306	0.01574	0.09102	0.09396	0.11502	0.1274	0.17605	0.07517	0.06164			607.477	105.632	106.885	72.1144				21.08	303.333	256.667
									691	0.06521	0.09102	0.11727	0.72355	0.23058	0.17265	0.20652	0.22096		690	-0.02282	0.01596	0.0912	0.09418	0.11563	0.12765	0.17666	0.07484	0.06214			609.405	105.854	107.259	72.488				21.09	291.667	315
									690	0.06509	0.0912	0.11763	0.72386	0.23116	0.17338	0.20689	0.22157		689	-0.02265	0.01603	0.09141	0.09415	0.11604	0.12789	0.17701	0.07514	0.06246			611.334	106.157	107.505	72.7499				21.1	256.667	233.333
									689	0.06537	0.09141	0.11784	0.72421	0.23183	0.1741	0.20718	0.22233		688	-0.02208	0.01683	0.09126	0.09437	0.11641	0.12811	0.17755	0.07518	0.06284			613.262	106.278	107.829	73.0321				21.11	315	315
									688	0.06573	0.09126	0.11798	0.72448	0.23249	0.17478	0.20759	0.2226		687	-0.02199	0.01713	0.091	0.09444	0.11679	0.12822	0.17764	0.07532	0.06358			615.191	106.467	107.996	73.2987				21.12	221.667	268.333
									687	0.06586	0.091	0.11828	0.72523	0.23289	0.17531	0.20827	0.22325		686	-0.02228	0.01713	0.09112	0.09431	0.11668	0.12856	0.17819	0.07545	0.06387			617.119	106.6	107.966	73.5153				21.13	303.333	268.333
									686	0.06569	0.09112	0.11854	0.72532	0.2335	0.17621	0.20858	0.22392		685	-0.02174	0.01741	0.09129	0.09456	0.11734	0.12853	0.17818	0.07517	0.06411			619.048	106.811	108.163	73.6356				21.14	315	280
									685	0.06586	0.09129	0.11883	0.72574	0.23413	0.17695	0.20945	0.2248		684	-0.02138	0.01792	0.09152	0.09475	0.11774	0.12861	0.17849	0.07525	0.06449			620.976	106.957	108.493	74.0174				21.15	198.333	198.333
									684	0.06567	0.09152	0.1194	0.72602	0.23462	0.17772	0.20962	0.22542		683	-0.02176	0.0182	0.09136	0.09519	0.11831	0.1291	0.17915	0.07524	0.0651			622.905	107.204	108.751	74.3895				21.16	280	268.333
									683	0.06605	0.09136	0.11947	0.72614	0.23515	0.17849	0.21005	0.226		682	-0.02124	0.01841	0.09144	0.09533	0.11861	0.12957	0.17973	0.07545	0.06538			624.833	107.527	109.148	74.7293				21.17	151.667	350
									682	0.06622	0.09144	0.11952	0.72681	0.23574	0.17895	0.21042	0.2269		681	-0.02138	0.01838	0.09147	0.0957	0.11926	0.12993	0.18011	0.07572	0.06565			626.762	107.609	109.202	74.8909				21.18	315	256.667
									681	0.06631	0.09147	0.11997	0.72694	0.23611	0.17985	0.21055	0.22754		680	-0.02099	0.01884	0.09146	0.09581	0.11976	0.1297	0.18067	0.07595	0.06643			628.69	107.453	109.175	75.0321				21.19	373.333	221.667
									680	0.06601	0.09146	0.12043	0.72743	0.23699	0.18062	0.21125	0.2283		679	-0.02087	0.01909	0.09166	0.09611	0.12007	0.13035	0.18114	0.07575	0.06657			630.619	107.633	109.38	75.1316				21.2	420	256.667
									679	0.0662	0.09166	0.12061	0.72798	0.2376	0.18156	0.212	0.2292		678	-0.02066	0.01966	0.09179	0.09622	0.12056	0.13075	0.18168	0.07596	0.06707			632.547	107.835	109.537	75.3828				21.21	326.667	315
									678	0.06621	0.09179	0.12064	0.72829	0.23831	0.18229	0.2123	0.22977		677	-0.02073	0.01935	0.09186	0.09643	0.12135	0.13095	0.18201	0.07629	0.0672			634.476	108.036	109.609	75.6218				21.22	268.333	233.333
									677	0.06592	0.09186	0.12124	0.72865	0.23881	0.18315	0.21277	0.23052		676	-0.02038	0.01983	0.09207	0.09657	0.12146	0.13142	0.18248	0.07613	0.0676			636.404	108.171	109.758	75.8086				21.23	303.333	210
									676	0.0661	0.09207	0.1214	0.72907	0.23927	0.18378	0.21305	0.23136		675	-0.02039	0.02023	0.09222	0.09672	0.12211	0.13154	0.18296	0.07631	0.06788			638.333	108.427	109.862	76.0156				21.24	315	163.333
									675	0.06618	0.09222	0.12172	0.7294	0.23996	0.18462	0.21355	0.23211		674	-0.02045	0.02042	0.09214	0.09704	0.12252	0.13187	0.18335	0.0766	0.06834			640.261	108.513	109.885	76.2157				21.25	315	280
									674	0.06619	0.09214	0.12196	0.72935	0.24036	0.1854	0.21413	0.23257		673	-0.02061	0.02046	0.09274	0.09727	0.12308	0.13224	0.18386	0.07716	0.06892			642.19	108.433	109.729	76.2359				21.26	233.333	385
									673	0.06614	0.09274	0.12233	0.73002	0.24111	0.18624	0.21398	0.23331		672	-0.01985	0.02073	0.09301	0.09778	0.1235	0.13249	0.18419	0.07709	0.06898			644.118	108.283	109.586	76.2851				21.27	268.333	163.333
									672	0.06616	0.09301	0.12267	0.73053	0.2418	0.18663	0.2145	0.23406		671	-0.02013	0.02121	0.09291	0.09833	0.12407	0.13276	0.18471	0.07719	0.06943			646.047	108.251	109.342	76.2816				21.28	256.667	210
									671	0.06588	0.09291	0.12298	0.73045	0.24219	0.18746	0.21537	0.2347		670	-0.01991	0.02111	0.09325	0.0986	0.12448	0.1332	0.18528	0.07709	0.06939			647.975	108.322	109.127	76.2981				21.29	326.667	186.667
									670	0.06582	0.09325	0.12289	0.73074	0.24265	0.1879	0.21571	0.23555		669	-0.01946	0.02176	0.09354	0.09898	0.12542	0.13394	0.186	0.07728	0.07004			649.904	108.494	109.122	76.4172				21.3	210	233.333
									669	0.06645	0.09354	0.12334	0.73115	0.24303	0.18881	0.21561	0.23634		668	-0.01935	0.02239	0.09371	0.09948	0.12631	0.13437	0.18674	0.07768	0.07087			651.832	108.426	109.158	76.495				21.31	221.667	291.667
									668	0.06692	0.09371	0.12371	0.73203	0.24402	0.18992	0.21638	0.23696		667	-0.01924	0.02262	0.09402	0.09975	0.12688	0.13518	0.18733	0.07778	0.07125			653.761	108.506	109.088	76.5519				21.32	291.667	268.333
									667	0.06659	0.09402	0.12396	0.73252	0.24446	0.19121	0.21721	0.23774		666	-0.01944	0.02262	0.0942	0.0999	0.12736	0.13543	0.18815	0.07779	0.07132			655.689	108.712	109.118	76.6468				21.33	396.667	256.667
									666	0.0666	0.0942	0.12427	0.73274	0.24538	0.19199	0.21785	0.23836		665	-0.01942	0.02272	0.09409	0.1003	0.12765	0.13565	0.18863	0.07775	0.07163			657.618	108.921	109.313	76.8266				21.34	280	233.333
									665	0.06634	0.09409	0.12468	0.73309	0.24589	0.19295	0.21833	0.2389		664	-0.01952	0.0226	0.09428	0.10054	0.12807	0.13618	0.18892	0.07784	0.07205			659.546	108.911	109.405	76.9762				21.35	210	268.333
									664	0.06605	0.09428	0.125	0.73345	0.24665	0.19376	0.21883	0.23964		663	-0.0194	0.02314	0.09421	0.10096	0.12863	0.13644	0.18951	0.07816	0.07216			661.475	109.031	109.48	77.0613				21.36	221.667	256.667
									663	0.06574	0.09421	0.1251	0.73385	0.2476	0.1945	0.21912	0.24028		662	-0.01929	0.02309	0.09383	0.10089	0.12893	0.13686	0.19031	0.07796	0.0725			663.403	109.141	109.766	77.2812				21.37	245	280
									662	0.06571	0.09383	0.12567	0.73374	0.24789	0.1957	0.21959	0.24078		661	-0.01953	0.02313	0.09401	0.10122	0.1294	0.13673	0.19084	0.07765	0.07265			665.332	109.242	109.818	77.4856				21.38	163.333	233.333
									661	0.06552	0.09401	0.12612	0.73437	0.2485	0.19651	0.22011	0.24156		660	-0.0194	0.02348	0.09428	0.10163	0.12992	0.13737	0.1913	0.07765	0.07333			667.26	109.218	108.626	77.5059				21.39	280	268.333
									660	0.0654	0.09428	0.12645	0.73471	0.24931	0.19733	0.22064	0.24218		659	-0.01932	0.02372	0.09446	0.10187	0.13085	0.13786	0.19204	0.0777	0.07343			669.188	109.251	107.764	77.3473				21.4	303.333	291.667
									659	0.06496	0.09446	0.12686	0.73486	0.25012	0.19856	0.22119	0.24278		658	-0.01932	0.02386	0.0946	0.10227	0.1311	0.1383	0.19255	0.0778	0.0737			671.117	109.56	109.319	77.7924				21.41	291.667	315
									658	0.06493	0.0946	0.12708	0.73558	0.25056	0.19946	0.22191	0.24338		657	-0.01926	0.02381	0.09505	0.10252	0.13157	0.13869	0.19313	0.07802	0.07412			673.045	109.76	109.912	78.2173				21.42	256.667	338.333
									657	0.0646	0.09505	0.12738	0.73628	0.25162	0.20031	0.22216	0.24434		656	-0.01898	0.02428	0.09514	0.10283	0.132	0.13911	0.19389	0.07816	0.07446			674.974	109.89	110.126	78.5714				21.43	210	186.667
									656	0.0647	0.09514	0.12786	0.73656	0.25233	0.20125	0.22262	0.24475		655	-0.0193	0.02453	0.09534	0.10343	0.13269	0.1396	0.19479	0.0781	0.07492			676.903	110.024	110.18	78.8031				21.44	303.333	210
									655	0.0646	0.09534	0.12885	0.73695	0.25301	0.2024	0.22334	0.24538		654	-0.01925	0.02458	0.09567	0.10375	0.13338	0.1401	0.19516	0.07834	0.07485			678.831	110.19	110.318	79.0872				21.45	338.333	373.333
									654	0.06461	0.09567	0.12931	0.73719	0.25353	0.20336	0.2239	0.24603		653	-0.01931	0.02495	0.09573	0.1039	0.134	0.1405	0.19603	0.0783	0.07529			680.76	110.508	110.637	79.4961				21.46	280	210
									653	0.06437	0.09573	0.12973	0.73769	0.25437	0.20426	0.22462	0.24663		652	-0.01887	0.02508	0.09573	0.10368	0.1345	0.14079	0.19672	0.07826	0.07576			682.688	110.689	110.986	79.8217				21.47	233.333	291.667
									652	0.06423	0.09573	0.13012	0.73782	0.25502	0.20538	0.22525	0.24731		651	-0.01887	0.02519	0.09602	0.10395	0.13507	0.14128	0.19737	0.07843	0.07564			684.616	110.992	111.478	80.2258				21.48	361.667	233.333
									651	0.06382	0.09602	0.13045	0.73857	0.25594	0.20632	0.22611	0.24808		650	-0.01893	0.02565	0.09616	0.1043	0.1356	0.14194	0.19769	0.07842	0.07649			686.545	111.284	111.82	80.5734				21.49	280	315
									650	0.06393	0.09616	0.13089	0.73867	0.25692	0.20729	0.22623	0.24859		649	-0.01905	0.02566	0.09616	0.10476	0.13639	0.14206	0.19864	0.07833	0.07617			688.473	111.564	112.008	80.878				21.5	291.667	291.667
									649	0.06391	0.09616	0.13112	0.73913	0.25743	0.20834	0.22694	0.24944		648	-0.01902	0.02608	0.09624	0.10509	0.13671	0.1424	0.19922	0.07826	0.07657			690.402	111.599	112.267	81.1774				21.51	186.667	151.667
									648	0.0636	0.09624	0.13182	0.73961	0.25814	0.20942	0.22754	0.25015		647	-0.01892	0.02648	0.09617	0.10514	0.13719	0.14287	0.19985	0.07822	0.077			692.331	111.758	112.532	81.5174				21.52	245	315
									647	0.06324	0.09617	0.13205	0.74025	0.25911	0.21018	0.22844	0.25104		646	-0.01885	0.02658	0.09622	0.10526	0.13773	0.14337	0.20048	0.07805	0.07729			694.259	112.069	112.817	81.9507				21.53	245	350
									646	0.06307	0.09622	0.13263	0.74056	0.25991	0.21146	0.2292	0.25159		645	-0.01879	0.02685	0.09648	0.10563	0.13829	0.14387	0.2012	0.07809	0.07765			696.188	112.388	113.178	82.3617				21.54	210	221.667
									645	0.06296	0.09648	0.13303	0.74116	0.26054	0.2125	0.23004	0.25218		644	-0.01895	0.02724	0.09666	0.10595	0.13853	0.14399	0.20172	0.07819	0.07794			698.116	112.566	113.612	82.7912				21.55	326.667	221.667
									644	0.06283	0.09666	0.13318	0.74127	0.26134	0.21342	0.23018	0.25295		643	-0.01868	0.02707	0.09663	0.10616	0.13902	0.14421	0.20241	0.07807	0.07826			700.044	112.861	114.094	83.2927				21.56	280	198.333
									643	0.06286	0.09663	0.13368	0.74172	0.26196	0.21443	0.23089	0.25373		642	-0.01897	0.02718	0.09644	0.10629	0.13952	0.14449	0.20317	0.07791	0.07869			701.973	113.281	114.62	83.7902				21.57	256.667	373.333
									642	0.06254	0.09644	0.13393	0.74238	0.26292	0.21549	0.23137	0.25444		641	-0.01904	0.02744	0.0964	0.10638	0.14016	0.14497	0.20357	0.0779	0.07912			703.902	113.713	115.037	84.3014				21.58	303.333	105
									641	0.06268	0.0964	0.13429	0.74249	0.26352	0.21648	0.23229	0.25489		640	-0.01894	0.02785	0.09671	0.10655	0.14039	0.14533	0.20375	0.07781	0.07951			705.83	113.791	115.171	84.6185				21.59	245	361.667
									640	0.06234	0.09671	0.13465	0.74269	0.26405	0.21761	0.23272	0.25554		639	-0.01887	0.02823	0.09688	0.10652	0.14085	0.14534	0.2043	0.07773	0.07938			707.759	113.852	115.074	84.8352				21.6	256.667	280
									639	0.06202	0.09688	0.13479	0.74302	0.26459	0.21835	0.23274	0.25648		638	-0.01881	0.02803	0.09661	0.1066	0.14118	0.14572	0.20509	0.07733	0.07974			709.687	113.945	114.923	85.0172				21.61	233.333	245
									638	0.06183	0.09661	0.13473	0.74326	0.2652	0.21937	0.23328	0.25728		637	-0.01867	0.02801	0.09605	0.10649	0.14178	0.14622	0.20548	0.07699	0.08009			711.615	114.05	114.809	85.0684				21.62	256.667	175
									637	0.06168	0.09605	0.13467	0.74395	0.26589	0.22001	0.23386	0.25755		636	-0.0188	0.0284	0.09628	0.10665	0.14233	0.14601	0.20569	0.07702	0.08045			713.544	114.022	114.831	85.0855				21.63	268.333	245
									636	0.06151	0.09628	0.1352	0.7438	0.26665	0.22104	0.23423	0.25846		635	-0.01891	0.02884	0.09621	0.10683	0.14256	0.14634	0.20602	0.077	0.0806			715.472	114.089	114.945	85.2186				21.64	338.333	198.333
									635	0.06159	0.09621	0.13513	0.74414	0.26724	0.22208	0.23448	0.25918		634	-0.01883	0.02879	0.09609	0.10695	0.1429	0.14642	0.20648	0.07622	0.08098			717.401	114.223	115.003	85.4312				21.65	303.333	221.667
									634	0.06122	0.09609	0.13526	0.74431	0.2677	0.22311	0.23477	0.25972		633	-0.01896	0.02865	0.09615	0.10699	0.14313	0.14664	0.2071	0.07584	0.08114			719.33	114.286	114.879	85.5466				21.66	256.667	291.667
									633	0.06116	0.09615	0.13544	0.74458	0.26799	0.22399	0.23537	0.26039		632	-0.01885	0.02884	0.09617	0.10712	0.14379	0.14702	0.20743	0.07574	0.08137			721.258	114.388	115.145	85.7012				21.67	280	233.333
									632	0.06098	0.09617	0.13552	0.74507	0.26921	0.22473	0.23573	0.26083		631	-0.01859	0.02895	0.09593	0.10725	0.14422	0.14696	0.20753	0.07544	0.08174			723.187	114.667	115.6	85.9811				21.68	245	233.333
									631	0.06091	0.09593	0.13573	0.74536	0.26936	0.22547	0.23606	0.26154		630	-0.01861	0.02865	0.09584	0.10721	0.14477	0.14687	0.20782	0.07525	0.08206			725.115	114.92	115.957	86.2989				21.69	291.667	268.333
									630	0.0609	0.09584	0.13581	0.74555	0.2698	0.22671	0.23626	0.2622		629	-0.01866	0.02866	0.09591	0.10743	0.1453	0.14721	0.20828	0.07509	0.08247			727.043	115.298	116.216	86.5886				21.7	268.333	198.333
									629	0.06071	0.09591	0.13561	0.74626	0.27025	0.22751	0.23647	0.26298		628	-0.01872	0.0291	0.09593	0.10739	0.14588	0.14754	0.20877	0.07472	0.08285			728.972	115.537	116.367	86.8929				21.71	186.667	315
									628	0.0608	0.09593	0.13582	0.74606	0.27091	0.2284	0.23677	0.26332		627	-0.01843	0.02951	0.09591	0.10747	0.14647	0.14802	0.20893	0.07447	0.08314			730.9	115.609	116.518	87.1792				21.72	256.667	338.333
									627	0.0608	0.09591	0.13609	0.74657	0.27139	0.22933	0.23737	0.26395		626	-0.01816	0.02945	0.096	0.10774	0.147	0.14798	0.20948	0.07441	0.08329			732.829	115.648	116.683	87.3702				21.73	396.667	291.667
									626	0.06035	0.096	0.13624	0.74666	0.27206	0.23028	0.23739	0.26461		625	-0.0187	0.02942	0.0957	0.10796	0.14772	0.14795	0.2096	0.07417	0.08364			734.757	115.901	116.987	87.7043				21.74	280	221.667
									625	0.06028	0.0957	0.13624	0.74668	0.27232	0.2309	0.23736	0.26548		624	-0.01863	0.02955	0.09574	0.10806	0.14822	0.14846	0.21034	0.07406	0.08369			736.686	116.142	117.204	88.0987				21.75	233.333	268.333
									624	0.06001	0.09574	0.13628	0.74701	0.27296	0.23198	0.23783	0.26614		623	-0.0188	0.02956	0.09581	0.10824	0.14886	0.14868	0.21097	0.0739	0.08458			738.614	116.379	117.317	88.5385				21.76	373.333	291.667
									623	0.06065	0.09581	0.13632	0.74774	0.27344	0.23288	0.2383	0.2668		622	-0.01863	0.02969	0.09566	0.10818	0.14972	0.14914	0.21114	0.07368	0.08465			740.543	116.437	117.312	88.7079				21.77	350	163.333
									622	0.06017	0.09566	0.13677	0.74804	0.27396	0.23392	0.23846	0.26774		621	-0.01868	0.02964	0.09587	0.10862	0.15027	0.14905	0.21152	0.07366	0.08504			742.471	116.565	117.355	88.752				21.78	303.333	233.333
									621	0.06021	0.09587	0.13689	0.74784	0.2742	0.23464	0.23908	0.26832		620	-0.01886	0.02984	0.09598	0.10872	0.15087	0.1494	0.21141	0.07355	0.08529			744.4	116.745	117.589	89.0732				21.79	338.333	128.333
									620	0.05993	0.09598	0.13686	0.74823	0.27501	0.23567	0.23924	0.26918		619	-0.01899	0.02963	0.09614	0.10893	0.15176	0.14959	0.21253	0.0735	0.08505			746.328	116.937	117.88	89.447				21.8	326.667	280
									619	0.06001	0.09614	0.137	0.74849	0.27556	0.23672	0.23941	0.26991		618	-0.01899	0.03011	0.09603	0.10929	0.15256	0.15009	0.21312	0.07349	0.08555			748.257	117.111	118.17	89.7877				21.81	303.333	233.333
									618	0.06	0.09603	0.13709	0.7488	0.27642	0.23779	0.2398	0.27089		617	-0.01921	0.03032	0.09619	0.10979	0.15328	0.15082	0.21362	0.07355	0.08596			750.185	117.372	118.436	90.1265				21.82	326.667	291.667
									617	0.06003	0.09619	0.13749	0.74927	0.27703	0.23894	0.24008	0.27175		616	-0.01929	0.03035	0.09638	0.11031	0.1544	0.15109	0.21386	0.07364	0.08615			752.114	117.562	118.529	90.3149				21.83	303.333	256.667
									616	0.0599	0.09638	0.13753	0.74934	0.2775	0.23985	0.24031	0.27245		615	-0.01912	0.03059	0.09656	0.11055	0.1554	0.15168	0.21474	0.07389	0.08635			754.042	117.636	118.395	90.388				21.84	291.667	221.667
									615	0.05993	0.09656	0.13766	0.74944	0.27807	0.24108	0.24098	0.27313		614	-0.0195	0.03073	0.09713	0.1112	0.15623	0.1523	0.21526	0.07401	0.0868			755.971	117.671	118.323	90.4519				21.85	245	303.333
									614	0.05964	0.09713	0.13796	0.74998	0.27902	0.24201	0.24126	0.27418		613	-0.01942	0.03104	0.09736	0.11157	0.15735	0.15296	0.2161	0.07406	0.08715			757.899	117.804	118.504	90.621				21.86	245	303.333
									613	0.05929	0.09736	0.13836	0.75011	0.27974	0.24328	0.2417	0.27509		612	-0.01935	0.03117	0.09744	0.11185	0.15844	0.15325	0.21673	0.07401	0.08774			759.828	117.964	118.821	90.8708				21.87	268.333	233.333
									612	0.0593	0.09744	0.13911	0.75057	0.28037	0.24458	0.24231	0.27619		611	-0.01906	0.03111	0.09761	0.11265	0.15932	0.15378	0.2174	0.07419	0.08803			761.756	118.142	119.109	91.1452				21.88	233.333	186.667
									611	0.05891	0.09761	0.13933	0.75101	0.28121	0.24567	0.24261	0.27724		610	-0.01945	0.03167	0.09806	0.11322	0.16057	0.15447	0.21841	0.07454	0.08832			763.685	118.259	119.248	91.3686				21.89	163.333	245
									610	0.05915	0.09806	0.13944	0.75116	0.28202	0.24693	0.24297	0.27806		609	-0.01938	0.03136	0.09813	0.11317	0.16166	0.15509	0.21911	0.07457	0.08897			765.613	118.414	119.323	91.6113				21.9	256.667	186.667
									609	0.05928	0.09813	0.14001	0.75144	0.28288	0.24699	0.24364	0.279		608	-0.01945	0.03165	0.09844	0.11362	0.16267	0.1558	0.21997	0.07453	0.08935			767.542	118.49	119.518	91.8222				21.91	350	245
									608	0.05901	0.09844	0.14039	0.75178	0.2837	0.2479	0.2442	0.27998		607	-0.01906	0.03164	0.09873	0.11369	0.16385	0.15669	0.22064	0.07485	0.09002			769.47	118.567	119.703	91.9751				21.92	315	233.333
									607	0.05885	0.09873	0.14083	0.75212	0.28469	0.24926	0.24489	0.28101		606	-0.01901	0.03166	0.09887	0.11414	0.16498	0.15722	0.22181	0.07503	0.0908			771.399	118.729	119.826	92.2181				21.93	280	280
									606	0.05858	0.09887	0.14094	0.75244	0.28562	0.25051	0.24573	0.2819		605	-0.01929	0.03144	0.09904	0.11511	0.16624	0.15823	0.22288	0.07526	0.09085			773.327	118.987	120.046	92.4966				21.94	163.333	303.333
									605	0.05852	0.09904	0.14138	0.75303	0.28647	0.25203	0.24632	0.283		604	-0.01919	0.03185	0.09933	0.11552	0.1673	0.15936	0.22351	0.07567	0.09129			775.256	119.179	120.384	92.7488				21.95	350	256.667
									604	0.05819	0.09933	0.14191	0.75326	0.28756	0.25344	0.24701	0.28426		603	-0.01935	0.03204	0.09913	0.11596	0.16825	0.16006	0.22462	0.07562	0.09179			777.184	119.43	120.823	93.1685				21.96	280	385
									603	0.058	0.09913	0.1426	0.75344	0.28833	0.25457	0.248	0.28503		602	-0.01898	0.03208	0.09932	0.11622	0.16936	0.16086	0.2256	0.07591	0.09219			779.113	119.71	121.38	93.5771				21.97	291.667	303.333
									602	0.0579	0.09932	0.14313	0.75373	0.28957	0.25567	0.24887	0.28623		601	-0.01894	0.03232	0.09966	0.1171	0.17051	0.1613	0.22665	0.07584	0.09228			781.041	120.111	121.927	93.9095				21.98	291.667	256.667
									601	0.05777	0.09966	0.14343	0.75439	0.29091	0.25723	0.24957	0.28719		600	-0.01867	0.03255	0.09959	0.11759	0.1713	0.16221	0.22771	0.0758	0.09287			782.97	120.291	122.181	94.1708				21.99	326.667	175
									600	0.05702	0.09959	0.14406	0.75447	0.29193	0.25865	0.25061	0.28819		599	-0.0185	0.03273	0.09962	0.11815	0.17156	0.16289	0.22899	0.07597	0.09306			784.898	120.411	122.076	94.3174				22	93.3333	303.333
									599	0.05662	0.09962	0.14458	0.75481	0.29316	0.26008	0.25162	0.28954		598	-0.01852	0.03302	0.0996	0.11875	0.17284	0.1638	0.22988	0.07605	0.09307			786.827	120.396	121.693	94.2431				22.01	256.667	268.333
									598	0.0564	0.0996	0.1452	0.75521	0.29431	0.26151	0.2524	0.2905		597	-0.01845	0.0332	0.09963	0.11926	0.17404	0.16462	0.23096	0.07633	0.09339			788.755	120.359	121.383	94.1296				22.02	291.667	221.667
									597	0.05595	0.09963	0.14584	0.7552	0.29538	0.26339	0.25372	0.29137		596	-0.01827	0.03325	0.09954	0.1197	0.17497	0.16511	0.23205	0.07658	0.09378			790.684	120.216	121.201	94.1151				22.03	268.333	268.333
									596	0.05605	0.09954	0.1464	0.75577	0.29675	0.26471	0.25304	0.29248		595	-0.01831	0.0335	0.09961	0.12014	0.17592	0.16616	0.23338	0.07659	0.09383			792.612	120.249	121.315	94.1807				22.04	221.667	361.667
									595	0.05579	0.09961	0.14701	0.75582	0.29794	0.266	0.25247	0.29375		594	-0.01787	0.03411	0.09941	0.12068	0.17687	0.16724	0.23452	0.07651	0.09414			794.541	120.372	121.566	94.2585				22.05	175	315
									594	0.05494	0.09941	0.14759	0.75588	0.29925	0.26746	0.25302	0.29456		593	-0.01802	0.03409	0.09935	0.12125	0.17792	0.16743	0.23542	0.07651	0.09411			796.469	120.548	121.881	94.3639				22.06	338.333	163.333
									593	0.05465	0.09935	0.14803	0.75593	0.30035	0.26887	0.25639	0.29552		592	-0.01819	0.03437	0.09945	0.12182	0.17877	0.16845	0.23624	0.0767	0.09439			798.398	120.656	122.265	94.5678				22.07	233.333	280
									592	0.05466	0.09945	0.14839	0.756	0.30163	0.27044	0.25788	0.29638		591	-0.01797	0.0345	0.09908	0.12218	0.17941	0.16926	0.23722	0.07671	0.09488			800.326	120.794	122.566	94.7694				22.08	303.333	303.333
									591	0.05449	0.09908	0.14914	0.75626	0.30274	0.27181	0.25896	0.29728		590	-0.01831	0.03449	0.0989	0.12245	0.1803	0.16988	0.23803	0.07643	0.09509			802.255	120.94	122.806	94.8747				22.09	221.667	361.667
									590	0.05413	0.0989	0.14953	0.75615	0.30377	0.27301	0.26016	0.29822		589	-0.01796	0.03476	0.09908	0.12279	0.18161	0.17043	0.23878	0.07609	0.09528			804.183	121.275	123.068	94.9955				22.1	256.667	315
									589	0.05373	0.09908	0.14993	0.75608	0.30484	0.27432	0.26098	0.29903		588	-0.0178	0.03517	0.09904	0.12254	0.18245	0.17119	0.23949	0.07588	0.09526			806.112	121.48	123.293	95.1307				22.11	303.333	210
									588	0.05431	0.09904	0.15028	0.75639	0.30596	0.27552	0.26159	0.2999		587	-0.01772	0.03489	0.09882	0.12294	0.18334	0.17165	0.24028	0.07591	0.09543			808.04	121.448	123.416	95.2438				22.12	303.333	373.333
									587	0.05363	0.09882	0.15051	0.75638	0.30672	0.27658	0.26185	0.30085		586	-0.01788	0.03493	0.09875	0.12343	0.1841	0.17205	0.24076	0.07572	0.09571			809.969	121.495	123.483	95.2106				22.13	315	140
									586	0.05297	0.09875	0.15036	0.75678	0.30763	0.2776	0.2622	0.30196		585	-0.01816	0.03504	0.09898	0.12394	0.18518	0.17292	0.242	0.07564	0.09603			811.897	121.597	123.508	94.9726				22.14	315	280
									585	0.05278	0.09898	0.15038	0.75715	0.30854	0.27881	0.26251	0.30264		584	-0.01804	0.03509	0.09892	0.12384	0.18648	0.17341	0.24238	0.07526	0.09626			813.826	121.569	123.501	94.5715				22.15	245	280
									584	0.05292	0.09892	0.15078	0.75702	0.30946	0.28006	0.2635	0.30373		583	-0.01792	0.03532	0.09905	0.12393	0.18725	0.17382	0.24267	0.07493	0.09713			815.754	121.567	123.61	94.056				22.16	291.667	186.667
									583	0.05327	0.09905	0.15087	0.75729	0.31029	0.28145	0.2639	0.30463		582	-0.01788	0.03548	0.09886	0.12421	0.18818	0.1739	0.243	0.07458	0.09756			817.683	121.474	123.739	93.2361				22.17	303.333	256.667
									582	0.05338	0.09886	0.15062	0.7574	0.31101	0.28222	0.26403	0.30563		581	-0.01802	0.03574	0.09884	0.12445	0.18927	0.17457	0.24361	0.07401	0.09826			819.611	121.53	124.228	92.4875				22.18	256.667	245
									581	0.05368	0.09884	0.15092	0.75778	0.31197	0.28315	0.26475	0.3063		580	-0.018	0.03555	0.09899	0.12453	0.19025	0.17479	0.24419	0.07356	0.09848			821.54	121.779	125.21	92.2305				22.19	315	315
									580	0.05354	0.09899	0.1514	0.75847	0.31325	0.28447	0.26544	0.30727		579	-0.01791	0.03555	0.09899	0.12445	0.19117	0.17523	0.24458	0.07343	0.0989			823.468	122.26	126.283	92.477				22.2	291.667	198.333
									579	0.05342	0.09899	0.15148	0.75891	0.31386	0.28548	0.26584	0.30819		578	-0.01762	0.03538	0.0989	0.12479	0.19212	0.17552	0.24484	0.07319	0.09941			825.397	122.747	126.915	93.184				22.21	303.333	175
									578	0.05345	0.0989	0.15162	0.75886	0.31467	0.28686	0.26634	0.30891		577	-0.01791	0.03569	0.099	0.12503	0.19318	0.176	0.24528	0.07308	0.10068			827.325	123.223	127.11	94.3564				22.22	280	186.667
									577	0.05356	0.099	0.15171	0.75943	0.31551	0.28783	0.26645	0.30995		576	-0.01775	0.03588	0.09895	0.12515	0.1943	0.17654	0.24608	0.07256	0.10069			829.254	123.527	127.054	95.5881				22.23	221.667	303.333
									576	0.05336	0.09895	0.15181	0.7595	0.3162	0.28892	0.2671	0.3109		575	-0.0181	0.03638	0.09913	0.12535	0.19536	0.17704	0.24669	0.07187	0.10119			831.182	123.617	126.791	96.5506				22.24	233.333	233.333
									575	0.05329	0.09913	0.15211	0.75974	0.31725	0.28983	0.26775	0.31172		574	-0.01767	0.03672	0.09916	0.12565	0.19642	0.1775	0.24702	0.07199	0.10156			833.111	123.629	126.396	97.486				22.25	315	186.667
									574	0.05335	0.09916	0.15217	0.76024	0.31814	0.2912	0.26788	0.31282		573	-0.01788	0.03685	0.09915	0.12624	0.1976	0.17782	0.24764	0.07169	0.10239			835.039	123.763	125.82	98.2875				22.26	175	210
									573	0.05321	0.09915	0.15214	0.76079	0.31948	0.29223	0.26815	0.314		572	-0.01799	0.03691	0.09898	0.12645	0.1987	0.17813	0.24826	0.07163	0.10274			836.968	123.911	125.343	98.7065				22.27	338.333	198.333
									572	0.05319	0.09898	0.15229	0.761	0.31997	0.2935	0.26848	0.31493		571	-0.01792	0.03695	0.09936	0.12645	0.1999	0.17903	0.24877	0.07139	0.10325			838.896	124.067	125.031	98.9838				22.28	291.667	245
									571	0.05322	0.09936	0.15234	0.76125	0.3208	0.29448	0.26917	0.31603		570	-0.01792	0.03719	0.09944	0.12688	0.20088	0.17966	0.24924	0.07122	0.10399			840.825	124.113	124.757	99.1369				22.29	338.333	198.333
									570	0.05276	0.09944	0.15244	0.76134	0.32185	0.29566	0.27007	0.31696		569	-0.01803	0.03734	0.09953	0.12705	0.20245	0.18008	0.24981	0.07099	0.10431			842.753	124.156	124.544	99.2469				22.3	151.667	198.333
									569	0.05283	0.09953	0.1528	0.76164	0.32298	0.29696	0.27073	0.3179		568	-0.0187	0.03733	0.09905	0.12717	0.20383	0.1801	0.25008	0.07049	0.10509			844.682	124.187	124.372	99.3209				22.31	291.667	210
									568	0.05329	0.09905	0.15255	0.76283	0.32348	0.29748	0.27068	0.31858		567	-0.01792	0.03781	0.10024	0.12795	0.20529	0.18127	0.25125	0.07105	0.10608			846.61	124.199	124.204	99.4161				22.32	280	268.333
									567	0.0534	0.10024	0.15311	0.76364	0.32481	0.29886	0.27141	0.32025		566	-0.01776	0.03792	0.10059	0.12805	0.20693	0.18219	0.25184	0.07092	0.10674			848.539	124.243	124.188	99.507				22.33	326.667	268.333
									566	0.05356	0.10059	0.15353	0.76369	0.32626	0.29992	0.27224	0.32105		565	-0.01789	0.03825	0.10064	0.12912	0.20818	0.18288	0.25258	0.0708	0.10751			850.467	124.358	124.29	99.6152				22.34	350	221.667
									565	0.05338	0.10064	0.15384	0.76419	0.32733	0.3016	0.27312	0.3224		564	-0.01774	0.03821	0.10111	0.13004	0.20974	0.18355	0.25321	0.07102	0.10812			852.396	124.444	124.35	99.6479				22.35	245	256.667
									564	0.05339	0.10111	0.1542	0.76462	0.32849	0.30286	0.27356	0.32383		563	-0.01813	0.03854	0.10129	0.13056	0.21135	0.18428	0.25416	0.07096	0.10876			854.324	124.513	124.365	99.7351				22.36	350	233.333
									563	0.05325	0.10129	0.15501	0.76505	0.32983	0.30406	0.27431	0.32507		562	-0.01807	0.03861	0.10155	0.1312	0.21256	0.18509	0.25525	0.07085	0.10965			856.253	124.475	124.38	99.8762				22.37	303.333	280
									562	0.05312	0.10155	0.15528	0.76533	0.3311	0.3058	0.27506	0.32647		561	-0.01793	0.03906	0.1019	0.13174	0.21396	0.18622	0.25586	0.07139	0.1099			858.181	124.576	124.476	100.036				22.38	268.333	186.667
									561	0.05293	0.1019	0.15591	0.76597	0.33257	0.30739	0.2761	0.32797		560	-0.01762	0.03885	0.10216	0.13239	0.21559	0.18698	0.25662	0.07128	0.11036			860.11	124.711	124.587	100.12				22.39	385	350
									560	0.05291	0.10216	0.15661	0.76585	0.33391	0.30868	0.2772	0.32913		559	-0.01726	0.03923	0.10252	0.1333	0.2173	0.18792	0.25769	0.07163	0.11056			862.038	124.933	124.768	100.339				22.4	350	303.333
									559	0.05279	0.10252	0.15698	0.7666	0.33526	0.31029	0.27781	0.33054		558	-0.0173	0.03933	0.10298	0.13402	0.21894	0.18906	0.25893	0.07162	0.11113			863.967	125.018	124.868	100.529				22.41	303.333	280
									558	0.05248	0.10298	0.15704	0.7671	0.33695	0.31152	0.27879	0.33193		557	-0.01724	0.03897	0.10326	0.13483	0.22046	0.19006	0.25984	0.07191	0.11196			865.895	125.034	124.879	100.661				22.42	280	245
									557	0.05249	0.10326	0.15771	0.7677	0.33854	0.31291	0.27988	0.33355		556	-0.01763	0.03914	0.10337	0.1352	0.22208	0.19089	0.26108	0.07159	0.11238			867.824	125.128	124.967	100.791				22.43	350	256.667
									556	0.05221	0.10337	0.15843	0.76769	0.33985	0.31466	0.28102	0.33501		555	-0.01758	0.03963	0.10384	0.13597	0.22367	0.19164	0.26189	0.07201	0.11248			869.752	125.311	125.151	100.996				22.44	280	93.3333
									555	0.05214	0.10384	0.15898	0.76816	0.34138	0.31615	0.28186	0.33666		554	-0.01732	0.03944	0.1038	0.13679	0.22543	0.19263	0.26249	0.0723	0.11273			871.681	125.414	125.235	101.195				22.45	221.667	256.667
									554	0.0524	0.1038	0.15934	0.76851	0.3429	0.31753	0.2831	0.33813		553	-0.01731	0.03915	0.1043	0.13744	0.22697	0.19369	0.26366	0.07265	0.1133			873.609	125.711	125.396	101.432				22.46	268.333	221.667
									553	0.05221	0.1043	0.16001	0.76917	0.34452	0.31922	0.28422	0.33978		552	-0.01713	0.03951	0.10474	0.13806	0.2284	0.19468	0.26465	0.07279	0.11345			875.538	125.866	125.486	101.597				22.47	140	291.667
									552	0.05146	0.10474	0.16048	0.76934	0.34616	0.32049	0.28479	0.34117		551	-0.01758	0.03912	0.10491	0.139	0.23032	0.19586	0.26557	0.07285	0.11393			877.466	125.862	125.337	101.555				22.48	245	268.333
									551	0.05138	0.10491	0.16116	0.76986	0.34765	0.32205	0.28585	0.34283		550	-0.01739	0.03944	0.1051	0.13965	0.23179	0.19651	0.26642	0.07315	0.11457			879.395	125.932	125.294	101.66				22.49	198.333	221.667
									550	0.05138	0.1051	0.16163	0.77031	0.34909	0.32363	0.28715	0.34427		549	-0.01745	0.03956	0.10542	0.14052	0.23319	0.19731	0.26739	0.07326	0.11546			881.323	126.123	125.371	101.931				22.5	361.667	233.333
									549	0.05135	0.10542	0.16206	0.77061	0.35065	0.32488	0.288	0.3459		548	-0.0175	0.0396	0.10576	0.14117	0.23457	0.19832	0.26834	0.07339	0.11607			883.252	126.207	125.43	102.13				22.51	268.333	186.667
									548	0.05109	0.10576	0.16258	0.77095	0.35214	0.32652	0.2889	0.34742		547	-0.01745	0.03977	0.10632	0.14159	0.23614	0.1991	0.26902	0.07329	0.1166			885.18	126.353	125.464	102.277				22.52	303.333	280
									547	0.05073	0.10632	0.1633	0.77115	0.35381	0.32786	0.29021	0.34881		546	-0.01718	0.03957	0.10659	0.1424	0.23766	0.20012	0.2697	0.07343	0.11688			887.109	126.517	125.477	102.483				22.53	315	268.333
									546	0.05029	0.10659	0.16395	0.77155	0.35549	0.32942	0.2912	0.35027		545	-0.01739	0.03967	0.10702	0.14312	0.23918	0.20083	0.27078	0.07371	0.11744			889.037	126.73	125.581	102.758				22.54	291.667	221.667
									545	0.05023	0.10702	0.16439	0.77213	0.35698	0.33074	0.29216	0.35192		544	-0.01753	0.03934	0.10686	0.14382	0.24044	0.20152	0.27152	0.0737	0.11841			890.966	126.843	125.688	102.95				22.55	326.667	245
									544	0.04983	0.10686	0.16462	0.77241	0.35823	0.33208	0.29288	0.35331		543	-0.0175	0.0395	0.10717	0.14451	0.24175	0.20253	0.27247	0.0738	0.11876			892.894	126.997	125.803	103.179				22.56	280	256.667
									543	0.04965	0.10717	0.16517	0.77262	0.35991	0.33332	0.29384	0.35482		542	-0.01727	0.03953	0.10733	0.145	0.243	0.20333	0.27312	0.07386	0.1194			894.823	127.159	125.897	103.414				22.57	256.667	245
									542	0.04935	0.10733	0.16537	0.7731	0.3614	0.33463	0.29492	0.35635		541	-0.01746	0.03981	0.10738	0.14542	0.24452	0.20392	0.27378	0.07381	0.1198			896.751	127.386	125.965	103.655				22.58	315	221.667
									541	0.0494	0.10738	0.16629	0.77301	0.36272	0.33609	0.29596	0.35773		540	-0.01753	0.03974	0.10733	0.1459	0.24585	0.20452	0.27437	0.07363	0.12031			898.68	127.539	126.009	103.856				22.59	338.333	291.667
									540	0.04881	0.10733	0.1669	0.77338	0.36425	0.3375	0.29685	0.35942		539	-0.01724	0.03951	0.10767	0.1467	0.24697	0.20545	0.27488	0.07356	0.12089			900.608	127.653	126.099	104.062				22.6	256.667	245
									539	0.04863	0.10767	0.16713	0.77349	0.36363	0.33857	0.29761	0.36088		538	-0.01729	0.03974	0.10782	0.147	0.24826	0.20617	0.27577	0.07368	0.12153			902.537	127.72	126.122	104.254				22.61	256.667	280
									538	0.04813	0.10782	0.16751	0.77379	0.36412	0.33993	0.2986	0.36247		537	-0.0173	0.04004	0.10802	0.14762	0.24955	0.20656	0.27654	0.07338	0.12196			904.465	127.883	126.124	104.517				22.62	268.333	245
									537	0.0479	0.10802	0.16795	0.77424	0.3677	0.34124	0.29978	0.36365		536	-0.01736	0.03999	0.10813	0.14792	0.25055	0.20725	0.27721	0.07343	0.12246			906.394	128.007	126.164	104.697				22.63	280	221.667
									536	0.04796	0.10813	0.16856	0.77459	0.37004	0.34242	0.30077	0.36516		535	-0.0174	0.03994	0.10827	0.1483	0.25194	0.20798	0.27775	0.07326	0.12304			908.322	128.158	126.265	104.842				22.64	338.333	326.667
									535	0.04773	0.10827	0.16902	0.77492	0.37162	0.34358	0.30155	0.36665		534	-0.01715	0.03998	0.10821	0.14886	0.25297	0.2088	0.27841	0.07304	0.12332			910.251	128.321	126.364	105.151				22.65	315	291.667
									534	0.04747	0.10821	0.16919	0.77505	0.37308	0.34483	0.30236	0.36801		533	-0.01713	0.04017	0.10846	0.14955	0.25376	0.20941	0.27914	0.07301	0.12375			912.179	128.559	126.543	105.558				22.66	291.667	268.333
									533	0.04701	0.10846	0.16932	0.77553	0.37455	0.34607	0.30345	0.36952		532	-0.01721	0.04019	0.10846	0.1494	0.25509	0.20994	0.27971	0.07326	0.12476			914.108	128.673	126.642	105.745				22.67	350	198.333
									532	0.04684	0.10846	0.16967	0.77586	0.37606	0.34739	0.3045	0.37109		531	-0.01725	0.04016	0.10848	0.1497	0.25632	0.2104	0.28015	0.07324	0.12518			916.036	128.715	126.62	105.846				22.68	256.667	151.667
									531	0.04696	0.10848	0.17004	0.77612	0.37774	0.3487	0.30535	0.37273		530	-0.01734	0.04043	0.1085	0.15054	0.25734	0.21106	0.28079	0.07309	0.12581			917.965	128.774	126.601	105.988				22.69	221.667	233.333
									530	0.04706	0.1085	0.17025	0.77649	0.37927	0.3499	0.30642	0.37441		529	-0.01707	0.04012	0.1084	0.15085	0.25838	0.21164	0.28128	0.07307	0.12636			919.893	128.899	126.563	106.237				22.7	233.333	233.333
									529	0.04684	0.1084	0.1705	0.77679	0.38041	0.35106	0.30731	0.37577		528	-0.01685	0.04053	0.10888	0.1511	0.25951	0.2126	0.28194	0.0732	0.12685			921.822	128.979	126.446	106.514				22.71	268.333	210
									528	0.04681	0.10888	0.17125	0.7774	0.38202	0.3523	0.30838	0.37723		527	-0.01664	0.04042	0.1091	0.1517	0.26058	0.21314	0.28226	0.07321	0.12764			923.75	129.203	126.475	106.814				22.72	233.333	280
									527	0.04662	0.1091	0.17156	0.77762	0.38354	0.35351	0.30918	0.37899		526	-0.01673	0.04072	0.10884	0.152	0.26165	0.21358	0.28313	0.07299	0.12797			925.679	129.371	126.508	107.035				22.73	338.333	315
									526	0.04666	0.10884	0.17208	0.77776	0.38503	0.35466	0.31009	0.38061		525	-0.0165	0.04074	0.10862	0.15237	0.26264	0.21399	0.28358	0.07293	0.1283			927.607	129.554	126.537	107.304				22.74	268.333	163.333
									525	0.04668	0.10862	0.17255	0.77826	0.38655	0.35598	0.31117	0.38204		524	-0.01664	0.04105	0.10876	0.15292	0.26339	0.21482	0.28448	0.07317	0.1289			929.536	129.709	126.501	107.544				22.75	221.667	245
									524	0.04667	0.10876	0.17291	0.77871	0.38811	0.35716	0.31226	0.38376		523	-0.01658	0.04114	0.109	0.15328	0.26443	0.21539	0.28484	0.07321	0.12966			931.464	129.891	126.351	107.754				22.76	280	210
									523	0.04692	0.109	0.17332	0.77928	0.3897	0.35835	0.31334	0.38549		522	-0.01613	0.04116	0.10869	0.15369	0.26564	0.21584	0.28538	0.07314	0.13041			933.393	129.957	126.235	107.909				22.77	326.667	233.333
									522	0.04656	0.10869	0.1741	0.77946	0.39105	0.3597	0.31458	0.38704		521	-0.01602	0.04164	0.10858	0.15409	0.26669	0.21627	0.28565	0.07329	0.13089			935.321	130.177	126.136	108.167				22.78	408.333	280
									521	0.0466	0.10858	0.17471	0.77982	0.39271	0.36087	0.31557	0.3887		520	-0.01594	0.04171	0.10904	0.15446	0.2674	0.21687	0.28632	0.07336	0.13165			937.25	130.375	125.911	108.427				22.79	315	221.667
									520	0.04661	0.10904	0.17495	0.77996	0.39429	0.36208	0.3166	0.39039		519	-0.01633	0.04155	0.10942	0.15479	0.26792	0.21745	0.28675	0.07314	0.13242			939.178	130.313	125.6	108.565				22.8	291.667	163.333
									519	0.04654	0.10942	0.17526	0.78035	0.39562	0.3634	0.31797	0.39195		518	-0.01579	0.04171	0.10998	0.15513	0.26773	0.21744	0.2872	0.07286	0.13349			941.107	130.357	125.324	108.675				22.81	326.667	338.333
									518	0.04669	0.10998	0.17593	0.78076	0.39723	0.36445	0.31894	0.39369		517	-0.01592	0.04193	0.11012	0.1554	0.269	0.21809	0.28756	0.07309	0.13392			943.035	130.472	125.048	108.874				22.82	256.667	350
									517	0.04676	0.11012	0.17629	0.78126	0.39857	0.36593	0.32001	0.39551		516	-0.0158	0.04212	0.11047	0.15579	0.26949	0.2185	0.28771	0.07321	0.13473			944.964	130.555	124.807	109.095				22.83	291.667	268.333
									516	0.04659	0.11047	0.17688	0.78146	0.3999	0.36673	0.32109	0.39701		515	-0.01537	0.04208	0.11067	0.15603	0.2703	0.219	0.28834	0.07315	0.13547			946.892	130.731	124.379	109.218				22.84	245	210
									515	0.04648	0.11067	0.17706	0.78186	0.40157	0.36802	0.32194	0.39868		514	-0.01551	0.04237	0.11085	0.15627	0.27109	0.21944	0.28895	0.07289	0.13656			948.821	130.798	124.006	109.288				22.85	315	198.333
									514	0.04659	0.11085	0.17773	0.78221	0.40305	0.36896	0.32305	0.40047		513	-0.01538	0.04252	0.1108	0.15646	0.27188	0.21979	0.28932	0.07286	0.13684			950.749	130.891	123.772	109.449				22.86	268.333	315
									513	0.04661	0.1108	0.17792	0.78256	0.40403	0.37013	0.32439	0.40227		512	-0.01533	0.0426	0.11116	0.15699	0.27252	0.22003	0.28958	0.0731	0.13802			952.678	130.963	123.561	109.618				22.87	396.667	221.667
									512	0.04669	0.11116	0.17835	0.78311	0.40553	0.37145	0.32539	0.40415		511	-0.01545	0.043	0.11182	0.15745	0.27343	0.22024	0.28991	0.07298	0.13833			954.606	131.019	123.399	109.731				22.88	443.333	116.667
									511	0.04686	0.11182	0.17872	0.78333	0.40683	0.37251	0.32638	0.40615		510	-0.01486	0.04303	0.1123	0.15739	0.27384	0.22065	0.29035	0.07277	0.13974			956.535	131.065	123.324	109.766				22.89	221.667	186.667
									510	0.04677	0.1123	0.1793	0.7836	0.40839	0.37376	0.32744	0.40779		509	-0.01497	0.04339	0.11203	0.15752	0.2746	0.22125	0.29103	0.07271	0.13991			958.463	131.2	123.357	109.853				22.9	233.333	221.667
									509	0.04679	0.11203	0.17963	0.78439	0.41	0.37494	0.3289	0.40952		508	-0.01456	0.04348	0.108	0.15785	0.27537	0.22163	0.29108	0.07284	0.14116			960.392	131.285	123.416	109.925				22.91	315	221.667
									508	0.04688	0.108	0.18026	0.78441	0.41149	0.37603	0.33013	0.41132		507	-0.01471	0.04354	0.10675	0.1583	0.27611	0.2218	0.29152	0.07291	0.14198			962.32	131.357	123.578	110.062				22.92	326.667	268.333
									507	0.04686	0.10675	0.18117	0.7849	0.41306	0.37743	0.33111	0.41332		506	-0.0147	0.04366	0.10669	0.1586	0.27661	0.22209	0.29206	0.07288	0.14271			964.249	131.322	123.687	110.052				22.93	303.333	233.333
									506	0.04675	0.10669	0.18138	0.78539	0.41431	0.37841	0.33234	0.41564		505	-0.01458	0.04385	0.10666	0.15884	0.27728	0.22249	0.29248	0.07296	0.14344			966.177	131.324	123.795	109.953				22.94	338.333	175
									505	0.04656	0.10666	0.18183	0.78591	0.41588	0.37948	0.33345	0.41758		504	-0.01444	0.04414	0.10649	0.15901	0.27784	0.22272	0.29308	0.07316	0.14391			968.106	131.352	124.056	109.957				22.95	221.667	210
									504	0.04665	0.10649	0.18261	0.78623	0.41747	0.38077	0.33486	0.41925		503	-0.01438	0.04442	0.10666	0.15923	0.27867	0.22297	0.29321	0.07323	0.14443			970.034	131.548	124.469	110.198				22.96	303.333	268.333
									503	0.04644	0.10666	0.18344	0.78707	0.419	0.3821	0.33597	0.42147		502	-0.01382	0.04438	0.10677	0.15935	0.27928	0.22345	0.29323	0.07332	0.1452			971.963	131.675	124.84	110.438				22.97	303.333	140
									502	0.04653	0.10677	0.18366	0.78722	0.42053	0.38306	0.33729	0.42341		501	-0.01392	0.04437	0.10703	0.15961	0.27982	0.22369	0.2939	0.07344	0.14593			973.891	131.738	125.239	110.638				22.98	350	198.333
									501	0.04669	0.10703	0.18447	0.78755	0.42196	0.38409	0.33863	0.4255		500	-0.01405	0.04478	0.1068	0.15984	0.28006	0.22388	0.29434	0.07319	0.14689			975.82	131.803	125.584	110.877				22.99	326.667	163.333
									500	0.04631	0.1068	0.18484	0.78797	0.42331	0.3852	0.33989	0.42759		499	-0.01364	0.04504	0.10716	0.16017	0.28066	0.22434	0.29475	0.07351	0.14751			977.748	132.027	125.95	111.203				23	175	291.667
									499	0.04609	0.10716	0.18548	0.78871	0.42515	0.38647	0.34131	0.42976		498	-0.01357	0.04522	0.10705	0.16043	0.28104	0.22446	0.29497	0.07365	0.14844			979.677	132.132	126.245	111.392				23.01	268.333	268.333
									498	0.04641	0.10705	0.18622	0.78902	0.42641	0.38773	0.34292	0.43198		497	-0.01339	0.04532	0.10725	0.16054	0.28159	0.22477	0.29539	0.07399	0.14909			981.605	132.175	126.362	111.439				23.02	303.333	175
									497	0.04651	0.10725	0.18688	0.78961	0.42779	0.38891	0.34422	0.43414		496	-0.01324	0.04561	0.1072	0.16075	0.28194	0.22493	0.29569	0.07418	0.14998			983.534	132.229	126.509	111.514				23.03	268.333	408.333
									496	0.04656	0.1072	0.18763	0.79009	0.42881	0.38992	0.34549	0.43627		495	-0.01317	0.0454	0.10741	0.16104	0.28228	0.22551	0.29632	0.07438	0.15123			985.462	132.316	126.738	111.576				23.04	233.333	303.333
									495	0.04628	0.10741	0.18835	0.79057	0.43044	0.39134	0.34698	0.43841		494	-0.01296	0.04579	0.10754	0.16098	0.28277	0.22568	0.29645	0.07445	0.15211			987.391	132.276	126.905	111.424				23.05	280	163.333
									494	0.04595	0.10754	0.18918	0.79097	0.43166	0.3924	0.3484	0.44064		493	-0.0128	0.04584	0.1076	0.16122	0.2831	0.22584	0.29708	0.07479	0.15277			989.319	132.225	126.96	111.227				23.06	186.667	210
									493	0.04615	0.1076	0.18979	0.79179	0.43359	0.39375	0.3499	0.44327		492	-0.01285	0.04611	0.10756	0.16152	0.28349	0.22579	0.29728	0.07485	0.15395			991.248	132.261	127.097	111.174				23.07	233.333	233.333
									492	0.04629	0.10756	0.19034	0.79219	0.43489	0.39454	0.35112	0.4453		491	-0.01276	0.04602	0.10752	0.16153	0.28382	0.2262	0.29812	0.07514	0.15441			993.176	132.385	127.46	111.237				23.08	268.333	280
									491	0.04616	0.10752	0.19121	0.79263	0.43635	0.39582	0.35281	0.44765		490	-0.01238	0.04629	0.10806	0.16168	0.28406	0.22665	0.29804	0.07525	0.15534			995.105	132.341	127.764	111.122				23.09	291.667	268.333
									490	0.04597	0.10806	0.19199	0.79331	0.43775	0.39709	0.35437	0.45021		489	-0.01237	0.04627	0.10802	0.16175	0.28452	0.22705	0.29844	0.0753	0.15633			997.033	132.456	128.139	111.072				23.1	303.333	198.333
									489	0.04586	0.10802	0.19267	0.79371	0.4389	0.39816	0.35574	0.4526		488	-0.01215	0.04642	0.10789	0.16179	0.28474	0.22711	0.29854	0.07523	0.15734			998.962	132.461	128.452	111.064				23.11	291.667	268.333
									488	0.04592	0.10789	0.19342	0.79422	0.44056	0.39928	0.35763	0.45485		487	-0.01208	0.0465	0.1082	0.16196	0.28469	0.22722	0.2992	0.07548	0.15806			1000.89	132.464	128.801	111.061				23.12	256.667	221.667
									487	0.04574	0.1082	0.19421	0.79503	0.44193	0.40043	0.35893	0.45726		486	-0.01234	0.04643	0.10804	0.16209	0.285	0.22743	0.29976	0.0758	0.15874			1002.82	132.533	129.073	110.999				23.13	303.333	151.667
									486	0.04527	0.10804	0.19473	0.79549	0.44313	0.40157	0.36052	0.45961		485	-0.01215	0.04692	0.10798	0.16222	0.28489	0.22765	0.29994	0.07598	0.15943			1004.75	132.635	129.366	110.967				23.14	175	256.667
									485	0.04518	0.10798	0.19578	0.79579	0.44447	0.40278	0.36239	0.46196		484	-0.01185	0.04725	0.10778	0.16204	0.28507	0.22734	0.2999	0.07595	0.16004			1006.68	132.706	129.793	110.954				23.15	256.667	268.333
									484	0.04515	0.10778	0.19657	0.79623	0.44568	0.40383	0.36383	0.46475		483	-0.01153	0.04708	0.10782	0.1622	0.28535	0.22766	0.30041	0.07645	0.1617			1008.6	132.887	130.25	111.1				23.16	326.667	221.667
									483	0.04508	0.10782	0.19738	0.79709	0.44683	0.40496	0.36547	0.46714		482	-0.01168	0.04694	0.10772	0.16228	0.2853	0.22773	0.30059	0.07639	0.16518			1010.53	132.962	130.399	111.129				23.17	420	198.333
									482	0.04481	0.10772	0.19805	0.7973	0.4479	0.40584	0.36705	0.46954		481	-0.01163	0.04713	0.10782	0.16233	0.28533	0.22799	0.30073	0.07651	0.16711			1012.46	133.06	130.36	110.995				23.18	233.333	175
									481	0.04459	0.10782	0.19867	0.79777	0.44919	0.4069	0.36839	0.47214		480	-0.0116	0.04768	0.10773	0.16213	0.28549	0.22793	0.30099	0.07676	0.16859			1014.39	133.044	130.165	110.775				23.19	280	303.333
									480	0.0437	0.10773	0.19925	0.79845	0.45061	0.40797	0.36964	0.47464		479	-0.01174	0.04719	0.10751	0.1621	0.28462	0.22782	0.30123	0.07683	0.16895			1016.32	132.838	129.987	110.466				23.2	198.333	233.333
									479	0.04385	0.10751	0.20024	0.79905	0.4518	0.4089	0.37146	0.47707		478	-0.01117	0.04786	0.10737	0.16202	0.28412	0.22763	0.30151	0.07681	0.1699			1018.25	132.671	129.843	110.126				23.21	245	245
									478	0.04386	0.10737	0.20119	0.79953	0.45278	0.40921	0.37318	0.47953		477	-0.01133	0.04752	0.10728	0.16185	0.28386	0.22762	0.30152	0.07704	0.17072			1020.17	132.7	129.722	109.886				23.22	326.667	221.667
									477	0.04357	0.10728	0.20144	0.79995	0.45391	0.411	0.37478	0.48213		476	-0.01104	0.04767	0.10691	0.16168	0.2841	0.22777	0.30177	0.07716	0.17148			1022.1	132.544	129.594	109.56				23.23	198.333	350
									476	0.0431	0.10691	0.20219	0.80038	0.45496	0.41176	0.37624	0.48462		475	-0.01076	0.0481	0.10691	0.16155	0.28396	0.22796	0.30205	0.0773	0.17211			1024.03	132.403	129.531	109.238				23.24	326.667	163.333
									475	0.04309	0.10691	0.20318	0.80103	0.45611	0.41277	0.37817	0.48724		474	-0.01067	0.04836	0.10673	0.16139	0.28383	0.22747	0.30204	0.07704	0.17329			1025.96	132.393	129.468	108.962				23.25	151.667	221.667
									474	0.04282	0.10673	0.20361	0.80152	0.45739	0.41356	0.37989	0.48953		473	-0.01079	0.04825	0.10642	0.16109	0.28359	0.22754	0.30217	0.07722	0.17408			1027.89	132.508	129.439	108.812				23.26	221.667	233.333
									473	0.04302	0.10642	0.2043	0.80213	0.45849	0.41439	0.3814	0.49223		472	-0.01045	0.0486	0.10648	0.16111	0.28337	0.22753	0.30236	0.07738	0.17487			1029.82	132.601	129.432	108.546				23.27	221.667	198.333
									472	0.04292	0.10648	0.20515	0.80294	0.45948	0.4154	0.38307	0.49508		471	-0.01021	0.04877	0.10632	0.16106	0.28341	0.22756	0.30256	0.07755	0.17552			1031.75	132.7	129.373	108.173				23.28	291.667	303.333
									471	0.04324	0.10632	0.20595	0.8037	0.46036	0.41629	0.38495	0.49759		470	-0.01024	0.04862	0.10627	0.1606	0.28314	0.22731	0.30269	0.07763	0.17664			1033.67	132.704	129.245	107.796				23.29	221.667	151.667
									470	0.04289	0.10627	0.20667	0.80399	0.46136	0.41717	0.38642	0.50023		469	-0.01011	0.04889	0.10607	0.16036	0.28306	0.22743	0.30292	0.07773	0.17761			1035.6	132.619	129.167	107.393				23.3	268.333	280
									469	0.04285	0.10607	0.20763	0.80473	0.46243	0.41821	0.38795	0.50278		468	-0.00985	0.04927	0.10605	0.16038	0.2829	0.2272	0.30285	0.078	0.17904			1037.53	132.422	129.044	106.865				23.31	210	221.667
									468	0.04292	0.10605	0.20819	0.80571	0.46337	0.41893	0.38951	0.50591		467	-0.00989	0.04942	0.10591	0.16054	0.28284	0.22747	0.30322	0.07853	0.17964			1039.46	132.402	128.978	106.401				23.32	291.667	373.333
									467	0.04278	0.10591	0.20903	0.80633	0.46439	0.41977	0.3912	0.50877		466	-0.0095	0.05009	0.10568	0.16003	0.28252	0.22728	0.30341	0.07857	0.18027			1041.39	132.397	128.976	105.906				23.33	198.333	186.667
									466	0.04305	0.10568	0.21001	0.80724	0.46544	0.42099	0.39318	0.51162		465	-0.00918	0.04993	0.10602	0.16003	0.28247	0.22736	0.30367	0.07868	0.18177			1043.32	132.356	129.084	105.566				23.34	210	268.333
									465	0.043	0.10602	0.21078	0.80794	0.46655	0.42176	0.39479	0.51439		464	-0.009	0.04956	0.10591	0.15982	0.28283	0.2272	0.30337	0.07912	0.18314			1045.24	132.424	129.327	105.707				23.35	210	163.333
									464	0.04275	0.10591	0.21176	0.80882	0.46757	0.42263	0.39655	0.51755		463	-0.00864	0.04987	0.1058	0.15983	0.28264	0.22718	0.3038	0.07957	0.1845			1047.17	132.662	129.389	106.275				23.36	268.333	210
									463	0.04275	0.1058	0.21265	0.80945	0.4684	0.42368	0.39862	0.52052		462	-0.0086	0.05008	0.10591	0.15955	0.28233	0.22733	0.30403	0.07985	0.1852			1049.1	132.886	129.226	107.158				23.37	315	186.667
									462	0.0427	0.10591	0.2136	0.8101	0.46953	0.42436	0.40041	0.52366		461	-0.00842	0.05025	0.10575	0.15964	0.28225	0.22744	0.30443	0.08009	0.18651			1051.03	133.116	129.046	108.241				23.38	385	210
									461	0.04274	0.10575	0.21447	0.81125	0.47037	0.42517	0.40216	0.52666		460	-0.0085	0.05043	0.10537	0.15936	0.28204	0.22734	0.30463	0.0804	0.18729			1052.96	133.246	128.919	109.219				23.39	280	280
									460	0.04281	0.10537	0.21558	0.81202	0.47139	0.42623	0.40409	0.52936		459	-0.00812	0.0511	0.10531	0.15948	0.28204	0.22758	0.30486	0.0811	0.1883			1054.89	133.359	128.902	109.917				23.4	221.667	151.667
									459	0.04255	0.10531	0.2167	0.81286	0.47236	0.42733	0.40589	0.53244		458	-0.00788	0.05083	0.10542	0.15924	0.28198	0.22762	0.30496	0.08149	0.18926			1056.82	133.328	128.834	110.256				23.41	256.667	245
									458	0.04251	0.10542	0.21741	0.81368	0.47322	0.42793	0.40801	0.53552		457	-0.00778	0.05109	0.10523	0.15903	0.28203	0.22772	0.30584	0.08187	0.19063			1058.74	133.312	128.58	110.47				23.42	338.333	233.333
									457	0.04226	0.10523	0.21856	0.81415	0.47402	0.42887	0.40993	0.53857		456	-0.00673	0.05116	0.10516	0.15892	0.28167	0.22797	0.30609	0.0827	0.19159			1060.67	133.185	128.314	110.494				23.43	280	303.333
									456	0.04201	0.10516	0.21968	0.81488	0.47503	0.42972	0.41204	0.54195		455	-0.00746	0.05116	0.10498	0.15939	0.28156	0.2286	0.3061	0.08339	0.19281			1062.6	133.196	128.356	110.417				23.44	163.333	210
									455	0.04202	0.10498	0.2205	0.81579	0.47605	0.43057	0.4138	0.54495		454	-0.0072	0.05133	0.10465	0.15945	0.28145	0.2285	0.30669	0.08375	0.19428			1064.53	133.132	128.32	110.14				23.45	256.667	221.667
									454	0.04178	0.10465	0.22182	0.81685	0.47679	0.43187	0.41604	0.54826		453	-0.007	0.05218	0.10467	0.15946	0.28145	0.22867	0.30703	0.08427	0.19534			1066.46	133.043	128.295	109.837				23.46	326.667	315
									453	0.04212	0.10467	0.22311	0.81809	0.47778	0.43295	0.41801	0.55163		452	-0.00662	0.05214	0.10456	0.15923	0.28145	0.22879	0.30716	0.08479	0.19616			1068.39	132.957	128.334	109.655				23.47	233.333	175
									452	0.0421	0.10456	0.22406	0.819	0.47876	0.43368	0.42023	0.55453		451	-0.00666	0.05238	0.10467	0.15896	0.28161	0.22916	0.30759	0.08527	0.19733			1070.32	132.884	128.359	109.495				23.48	221.667	291.667
									451	0.04208	0.10467	0.22518	0.82001	0.48005	0.43482	0.42315	0.55822		450	-0.00612	0.05271	0.1043	0.15905	0.28163	0.22949	0.30787	0.08595	0.19862			1072.24	132.699	128.336	109.239				23.49	315	256.667
									450	0.04195	0.1043	0.22644	0.82112	0.48136	0.43567	0.42553	0.56164		449	-0.00613	0.05318	0.10431	0.15927	0.28159	0.22952	0.30814	0.08668	0.19996			1074.17	132.706	128.491	109.194				23.5	350	303.333
									449	0.04182	0.10431	0.22813	0.82233	0.48195	0.43677	0.42772	0.56494		448	-0.00595	0.05334	0.10406	0.15911	0.2812	0.22989	0.30884	0.08751	0.20159			1076.1	132.746	128.672	109.326				23.51	256.667	163.333
									448	0.04188	0.10406	0.22941	0.82344	0.48306	0.43822	0.43025	0.56846		447	-0.0058	0.05328	0.10426	0.15924	0.28171	0.2303	0.30925	0.08813	0.20256			1078.03	132.777	128.955	109.493				23.52	233.333	280
									447	0.04167	0.10426	0.23073	0.82475	0.48405	0.4394	0.43276	0.57233		446	-0.00552	0.05365	0.10396	0.15928	0.28185	0.23059	0.3096	0.08896	0.20381			1079.96	132.777	129.406	109.683				23.53	350	198.333
									446	0.04145	0.10396	0.232	0.82557	0.48507	0.44026	0.43533	0.57591		445	-0.00533	0.05366	0.10387	0.15928	0.28223	0.23108	0.31009	0.08995	0.20512			1081.89	132.935	130.035	110.035				23.54	268.333	210
									445	0.04171	0.10387	0.23381	0.82666	0.48603	0.44141	0.4378	0.57974		444	-0.005	0.05385	0.1036	0.15934	0.28229	0.23162	0.31061	0.09092	0.20636			1083.82	133.012	130.513	110.321				23.55	385	280
									444	0.04135	0.1036	0.23494	0.82781	0.48682	0.44252	0.44044	0.58374		443	-0.00448	0.05421	0.10371	0.15967	0.28253	0.23194	0.31133	0.09164	0.20742			1085.74	132.958	130.759	110.385				23.56	291.667	233.333
									443	0.04156	0.10371	0.23634	0.8289	0.48778	0.44363	0.44295	0.58739		442	-0.00482	0.05414	0.10334	0.15943	0.28251	0.23237	0.31199	0.09274	0.20916			1087.67	132.912	130.898	110.378				23.57	291.667	268.333
									442	0.04132	0.10334	0.23787	0.83022	0.48926	0.44468	0.44565	0.59155		441	-0.0043	0.0547	0.1033	0.15967	0.28338	0.23292	0.31284	0.09415	0.21007			1089.6	132.965	131.073	110.555				23.58	233.333	198.333
									441	0.04138	0.1033	0.2394	0.83145	0.49029	0.44628	0.44868	0.59573		440	-0.00414	0.05496	0.10296	0.15968	0.28374	0.23345	0.31303	0.09519	0.21143			1091.53	132.969	131.143	110.751				23.59	175	280
									440	0.04103	0.10296	0.24094	0.83283	0.49126	0.44764	0.45138	0.59991		439	-0.00415	0.05514	0.1028	0.16005	0.28378	0.2341	0.31372	0.0964	0.21254			1093.46	133.166	131.296	111.109				23.6	198.333	151.667
									439	0.04141	0.1028	0.24247	0.83399	0.49227	0.44876	0.4543	0.60379		438	-0.00376	0.05561	0.10286	0.16019	0.28462	0.23488	0.31429	0.09747	0.21416			1095.39	133.25	131.371	111.494				23.61	256.667	221.667
									438	0.04129	0.10286	0.24426	0.83524	0.49349	0.44978	0.45727	0.60834		437	-0.00338	0.05567	0.10291	0.16018	0.28537	0.23597	0.31535	0.09859	0.21544			1097.32	133.39	131.552	111.858				23.62	315	198.333
									437	0.04105	0.10291	0.24594	0.8365	0.49464	0.45095	0.46012	0.61284		436	-0.00333	0.05586	0.10266	0.16039	0.28604	0.23644	0.31616	0.10017	0.21658			1099.24	133.495	131.785	112.178				23.63	291.667	116.667
									436	0.04121	0.10266	0.24775	0.83786	0.49595	0.45249	0.4631	0.61773		435	-0.00308	0.05671	0.10245	0.16093	0.28668	0.23719	0.31721	0.10174	0.21832			1101.17	133.631	132.023	112.575				23.64	268.333	175
									435	0.04107	0.10245	0.24957	0.83947	0.4969	0.4539	0.46658	0.6222		434	-0.00287	0.05641	0.10225	0.16142	0.28708	0.23811	0.31807	0.10366	0.21973			1103.1	133.668	132.215	112.918				23.65	350	303.333
									434	0.0411	0.10225	0.25117	0.84067	0.49836	0.45532	0.46963	0.62695		433	-0.00255	0.05646	0.1018	0.16151	0.28826	0.23891	0.31927	0.10542	0.22106			1105.03	133.805	132.502	113.221				23.66	303.333	350
									433	0.04097	0.1018	0.25292	0.84201	0.49957	0.45712	0.47299	0.63202		432	-0.00219	0.05659	0.10178	0.16186	0.28935	0.24007	0.32007	0.10692	0.22248			1106.96	133.774	132.562	113.302				23.67	186.667	116.667
									432	0.04069	0.10178	0.25496	0.84365	0.50061	0.45856	0.47669	0.63701		431	-0.00189	0.05717	0.10178	0.16249	0.29004	0.24111	0.32088	0.1085	0.22401			1108.89	133.677	132.561	113.309				23.68	326.667	245
									431	0.04074	0.10178	0.25684	0.84543	0.50189	0.46032	0.48004	0.64242		430	-0.00181	0.05716	0.10153	0.16253	0.2912	0.24203	0.32218	0.11068	0.2254			1110.81	133.71	132.651	113.412				23.69	326.667	151.667
									430	0.0404	0.10153	0.25886	0.84668	0.50358	0.46196	0.48345	0.64793		429	-0.00193	0.05715	0.10129	0.16318	0.29187	0.24311	0.32349	0.11278	0.22722			1112.74	133.799	132.788	113.628				23.7	338.333	151.667
									429	0.04027	0.10129	0.26088	0.84829	0.50486	0.4637	0.487	0.65303		428	-0.00177	0.0578	0.10098	0.16378	0.29307	0.2447	0.32444	0.11458	0.22905			1114.67	133.788	132.936	113.765				23.71	186.667	198.333
									428	0.04019	0.10098	0.26301	0.84977	0.50648	0.46564	0.49091	0.65908		427	-0.00141	0.05769	0.1008	0.1644	0.29398	0.24584	0.32619	0.11684	0.23068			1116.6	133.794	133.126	113.855				23.72	280	233.333
									427	0.04008	0.1008	0.26543	0.85152	0.5081	0.4674	0.49475	0.66478		426	-0.00132	0.05802	0.10055	0.16501	0.29554	0.24738	0.32746	0.1192	0.23255			1118.53	133.741	133.188	113.899				23.73	186.667	268.333
									426	0.04026	0.10055	0.26761	0.85295	0.5097	0.46956	0.49923	0.67098		425	-0.00109	0.058	0.10059	0.16573	0.29701	0.24894	0.32902	0.12143	0.23458			1120.46	133.781	133.33	114.048				23.74	233.333	163.333
									425	0.04036	0.10059	0.26999	0.85475	0.51136	0.47152	0.50343	0.67738		424	-0.000588662	0.05847	0.10007	0.16622	0.29829	0.25061	0.33063	0.12394	0.23639			1122.38	133.905	133.569	114.249				23.75	315	116.667
									424	0.04006	0.10007	0.2725	0.85652	0.51307	0.47399	0.50735	0.68399		423	-0.000767772	0.05856	0.09996	0.16694	0.30005	0.25249	0.33249	0.1265	0.23869			1124.31	134.085	133.982	114.498				23.76	233.333	175
									423	0.03987	0.09996	0.27535	0.85852	0.51508	0.47623	0.51189	0.69044		422	-0.00036158	0.05899	0.09982	0.16781	0.30166	0.25426	0.33405	0.12901	0.24			1126.24	134.134	134.311	114.795				23.77	326.667	198.333
									422	0.03936	0.09982	0.27769	0.86069	0.51726	0.47855	0.51689	0.69786		421	-0.000161809	0.05896	0.09919	0.16899	0.30326	0.25579	0.33576	0.13212	0.24211			1128.17	134.217	134.708	115.046				23.78	396.667	210
									421	0.03918	0.09919	0.28055	0.86286	0.51947	0.48131	0.52179	0.70505		420	-4.5e-05	0.05925	0.09867	0.16982	0.30523	0.25799	0.33798	0.13491	0.24417			1130.1	134.34	135.083	115.221				23.79	233.333	151.667
									420	0.03958	0.09867	0.28371	0.86517	0.5216	0.48418	0.52705	0.7129		419	0.000274918	0.05938	0.09872	0.17074	0.30703	0.26031	0.33998	0.13769	0.24637			1132.03	134.397	135.336	115.48				23.8	245	175
									419	0.03948	0.09872	0.28642	0.86697	0.52431	0.4869	0.53214	0.7202		418	0.000468063	0.05983	0.09866	0.17183	0.30957	0.26251	0.3421	0.14068	0.24915			1133.96	134.445	135.617	115.761				23.81	233.333	151.667
									418	0.03899	0.09866	0.28965	0.86919	0.52658	0.48972	0.53767	0.7286		417	0.000450468	0.06008	0.09847	0.17306	0.31176	0.2645	0.34411	0.14386	0.25191			1135.88	134.643	136.042	116.087				23.82	326.667	233.333
									417	0.03913	0.09847	0.29299	0.87142	0.5294	0.49281	0.54363	0.73724		416	4.58e-05	0.05975	0.09804	0.17432	0.31423	0.26702	0.34653	0.1475	0.25404			1137.81	134.743	136.37	116.305				23.83	198.333	268.333
									416	0.03915	0.09804	0.29635	0.8745	0.53209	0.49619	0.54947	0.74648		415	0.00064561	0.06045	0.09775	0.17572	0.31539	0.26981	0.34936	0.15134	0.25693			1139.74	134.832	136.772	116.593				23.84	373.333	233.333
									415	0.03892	0.09775	0.29966	0.87699	0.53509	0.49979	0.55508	0.75579		414	0.000612998	0.0604	0.09722	0.17675	0.31837	0.27184	0.35097	0.15399	0.25926			1141.67	134.97	137.157	116.852				23.85	233.333	163.333
									414	0.03909	0.09722	0.30358	0.8797	0.53785	0.50326	0.56167	0.76547		413	0.000796361	0.06076	0.09709	0.17773	0.32011	0.27436	0.35346	0.15757	0.26217			1143.6	135.281	137.679	117.25				23.86	385	198.333
									413	0.03904	0.09709	0.30712	0.88292	0.5417	0.50709	0.56863	0.7761		412	0.00131	0.06118	0.09707	0.17906	0.3237	0.27705	0.35613	0.16213	0.2647			1145.53	135.432	138.018	117.464				23.87	245	291.667
									412	0.03887	0.09707	0.31127	0.88604	0.54443	0.51152	0.57577	0.78721		411	0.00124	0.06119	0.09668	0.18065	0.3262	0.28006	0.35911	0.1659	0.26794			1147.46	135.543	138.332	117.732				23.88	245	291.667
									411	0.03892	0.09668	0.3149	0.88845	0.54801	0.51506	0.583	0.79845		410	0.00192	0.06164	0.09655	0.18231	0.32927	0.2834	0.36217	0.17003	0.27142			1149.38	135.691	138.525	118.027				23.89	233.333	210
									410	0.03917	0.09655	0.3192	0.89215	0.5519	0.51936	0.59073	0.81049		409	0.00167	0.06196	0.09615	0.18412	0.3322	0.28691	0.36523	0.17464	0.27487			1151.31	135.955	138.626	118.29				23.9	256.667	268.333
									409	0.03922	0.09615	0.32381	0.8962	0.55587	0.5241	0.59859	0.82329		408	0.00176	0.06237	0.09603	0.18564	0.33553	0.29017	0.36848	0.1793	0.27824			1153.24	135.91	138.259	118.263				23.91	291.667	315
									408	0.0392	0.09603	0.32873	0.89999	0.56012	0.52907	0.60729	0.8365		407	0.00222	0.06216	0.09596	0.1877	0.33845	0.29363	0.37188	0.18379	0.2825			1155.17	135.634	137.642	118.124				23.92	361.667	151.667
									407	0.03937	0.09596	0.33387	0.90407	0.56486	0.5351	0.61649	0.85059		406	0.00285	0.06196	0.09587	0.18925	0.34171	0.29711	0.37491	0.18893	0.28667			1157.1	135.694	137.043	118.041				23.93	210	280
									406	0.03912	0.09587	0.33928	0.90828	0.56952	0.54029	0.62547	0.86533		405	0.00358	0.06255	0.09563	0.19157	0.34543	0.30094	0.37895	0.19391	0.29132			1159.03	136.098	136.461	117.956				23.94	186.667	198.333
									405	0.03935	0.09563	0.34453	0.91252	0.57493	0.54636	0.63535	0.88119		404	0.00339	0.06263	0.09579	0.19356	0.34938	0.30496	0.38314	0.19964	0.29573			1160.95	137.119	135.983	117.822				23.95	291.667	186.667
									404	0.03935	0.09579	0.35055	0.9177	0.58086	0.5527	0.64585	0.89818		403	0.00319	0.06291	0.09583	0.19605	0.35321	0.30924	0.38705	0.2048	0.30112			1162.88	136.653	135.395	117.638				23.96	268.333	268.333
									403	0.03918	0.09583	0.35618	0.92255	0.58708	0.55981	0.65705	0.9158		402	0.00334	0.06308	0.09538	0.19833	0.35679	0.3132	0.39106	0.21052	0.30626			1164.81	135.22	134.747	117.3				23.97	268.333	198.333
									402	0.03913	0.09538	0.36297	0.92792	0.59321	0.56706	0.6683	0.93507		401	0.0036	0.06383	0.09497	0.20066	0.36057	0.31779	0.39555	0.21691	0.31181			1166.74	135.203	134.373	117.068				23.98	245	256.667
									401	0.03867	0.09497	0.36973	0.93347	0.60021	0.57494	0.68044	0.95458		400	0.00441	0.06419	0.09484	0.20328	0.36472	0.32307	0.40069	0.22365	0.3167			1168.67	135.01	134.143	116.906				23.99	420	291.667
									400	0.03877	0.09484	0.37703	0.9392	0.60742	0.58298	0.69371	0.9756		399	0.00455	0.06448	0.09486	0.20584	0.36827	0.32812	0.40565	0.2299	0.32311			1170.6	134.972	134.139	116.835				24	256.667	256.667
									399	0.03876	0.09486	0.38463	0.9458	0.61534	0.59169	0.70672	0.99752		398	0.00457	0.06494	0.0946	0.20877	0.37368	0.33351	0.41143	0.23708	0.32989			1172.53	134.876	134.114	116.666				24.01	338.333	198.333
									398	0.03827	0.0946	0.3929	0.95172	0.6241	0.6009	0.72208	1.0221		397	0.00482	0.06517	0.09451	0.21253	0.37874	0.33895	0.41648	0.24483	0.33714			1174.45	134.923	134.347	116.588				24.02	326.667	315
									397	0.0383	0.09451	0.40191	0.95898	0.63302	0.61096	0.73735	1.04765		396	0.005	0.06584	0.0943	0.21617	0.38351	0.3453	0.42256	0.25276	0.34392			1176.38	134.94	134.672	116.525				24.03	315	198.333
									396	0.03838	0.0943	0.4111	0.96656	0.64346	0.62163	0.75323	1.07449		395	0.00585	0.06559	0.09347	0.21947	0.38859	0.35158	0.42874	0.26054	0.35208			1178.31	135.134	135.086	116.635				24.04	151.667	221.667
									395	0.03776	0.09347	0.42116	0.97478	0.6539	0.63323	0.77059	1.10315		394	0.00564	0.06573	0.09347	0.22347	0.39387	0.35832	0.43524	0.26944	0.36018			1180.24	135.175	135.279	116.713				24.05	151.667	221.667
									394	0.03777	0.09347	0.43166	0.98339	0.66525	0.64591	0.79049	1.13377		393	0.00591	0.06647	0.09346	0.22714	0.39928	0.36513	0.44182	0.27837	0.36921			1182.17	135.204	135.167	116.666				24.06	198.333	163.333
									393	0.03755	0.09346	0.4427	0.99197	0.67727	0.65871	0.80934	1.16553		392	0.00628	0.06707	0.09268	0.23178	0.40469	0.37227	0.44918	0.28794	0.37855			1184.1	135.101	134.836	116.487				24.07	303.333	221.667
									392	0.03728	0.09268	0.45453	1.00233	0.69087	0.67351	0.83042	1.20076		391	0.00624	0.06689	0.0926	0.23626	0.41023	0.38011	0.45667	0.29773	0.38886			1186.03	135.091	134.518	116.315				24.08	280	350
									391	0.03692	0.0926	0.46714	1.01258	0.70505	0.68821	0.85198	1.23722		390	0.00694	0.06702	0.09239	0.24093	0.41601	0.38856	0.46493	0.30844	0.39882			1187.95	134.957	134.236	116.08				24.09	291.667	233.333
									390	0.03635	0.09239	0.48034	1.02369	0.71982	0.70418	0.87664	1.27658		389	0.00734	0.06756	0.09158	0.24592	0.42292	0.3971	0.4736	0.32006	0.41038			1189.88	134.862	134.062	115.862				24.1	245	198.333
									389	0.03654	0.09158	0.49471	1.03507	0.7356	0.72129	0.90201	1.31775		388	0.00686	0.06816	0.09147	0.25188	0.42942	0.40623	0.48241	0.33209	0.42249			1191.81	134.671	133.95	115.582				24.11	326.667	198.333
									388	0.03646	0.09147	0.51022	1.04786	0.75306	0.73957	0.92864	1.36223		387	0.00754	0.06789	0.09097	0.25756	0.43613	0.41574	0.4918	0.34482	0.43571			1193.74	134.611	134.061	115.408				24.12	198.333	303.333
									387	0.03581	0.09097	0.52603	1.06095	0.77164	0.7585	0.95689	1.40943		386	0.00816	0.06858	0.09011	0.26359	0.44355	0.42609	0.50204	0.3582	0.44911			1195.67	134.557	134.264	115.27				24.13	291.667	151.667
									386	0.03469	0.09011	0.54322	1.0751	0.79069	0.77913	0.98722	1.45686		385	0.00791	0.06882	0.08941	0.27003	0.45006	0.4375	0.51358	0.37181	0.46334			1197.6	134.58	134.516	115.126				24.14	233.333	221.667
									385	0.03474	0.08941	0.55746	1.08992	0.81107	0.80073	1.01989	1.50833		384	0.00897	0.06922	0.08885	0.27776	0.45862	0.4477	0.52375	0.38687	0.47809			1199.53	134.468	134.682	114.889				24.15	210	303.333
									384	0.03443	0.08885	0.58262	1.10673	0.8342	0.82424	1.05408	1.56323		383	0.00871	0.06889	0.08832	0.28393	0.46542	0.45932	0.53514	0.40225	0.49299			1201.45	134.425	134.789	114.666				24.16	256.667	140
									383	0.03399	0.08832	0.59937	1.12397	0.85605	0.84951	1.08955	1.61787		382	0.00983	0.06941	0.08737	0.29116	0.47376	0.47219	0.54735	0.41887	0.51011			1203.38	134.425	134.854	114.507				24.17	268.333	303.333
									382	0.03324	0.08737	0.62141	1.1406	0.88109	0.87366	1.12682	1.67969		381	0.0104	0.07027	0.0875	0.29943	0.48179	0.48489	0.56065	0.4353	0.52824			1205.31	134.438	134.882	114.337				24.18	151.667	221.667
									381	0.03335	0.0875	0.64343	1.15933	0.90663	0.90068	1.16531	1.74087		380	0.01111	0.0704	0.08673	0.30745	0.4906	0.49902	0.57424	0.45344	0.54654			1207.24	134.366	134.724	114.105				24.19	163.333	151.667
									380	0.03218	0.08673	0.66674	1.18018	0.93461	0.93001	1.20669	1.80538		379	0.01237	0.07238	0.08627	0.31608	0.49994	0.51309	0.5886	0.4712	0.56573			1209.17	134.349	134.492	113.859				24.2	198.333	186.667
									379	0.03053	0.08627	0.69109	1.20049	0.96285	0.95946	1.2489	1.87104		378	0.01313	0.07363	0.08499	0.32581	0.50907	0.52823	0.60221	0.49069	0.58605			1211.1	134.299	134.162	113.558				24.21	221.667	221.667
									378	0.02924	0.08499	0.71742	1.22281	0.99413	0.99161	1.29462	1.94164		377	0.01456	0.07484	0.08414	0.33528	0.51868	0.54252	0.61723	0.51113	0.60773			1213.03	134.206	133.741	113.234				24.22	186.667	221.667
									377	0.02816	0.08414	0.74353	1.24522	1.0244	1.02431	1.34182	2.01319		376	0.01644	0.07572	0.0829	0.3449	0.52878	0.55863	0.63274	0.53062	0.62889			1214.95	133.952	133.131	112.808				24.23	291.667	326.667
									376	0.02496	0.0829	0.77188	1.2703	1.05726	1.05796	1.38736	2.08532		375	0.01791	0.07734	0.08228	0.35461	0.5383	0.57425	0.64863	0.55193	0.65321			1216.88	133.798	132.632	112.372				24.24	303.333	210
									375	0.02381	0.08228	0.79976	1.29466	1.09052	1.0923	1.43638	2.15659		374	0.01981	0.07878	0.08115	0.36483	0.54849	0.59066	0.66452	0.57379	0.67597			1218.81	133.687	132.239	111.951				24.25	210	186.667
									374	0.02077	0.08115	0.83068	1.31973	1.12512	1.12766	1.48757	2.2359		373	0.02114	0.08143	0.07905	0.37588	0.55865	0.60704	0.68067	0.5964	0.70249			1220.74	133.623	131.892	111.529				24.26	256.667	163.333
									373	0.0191	0.07905	0.86064	1.34576	1.16011	1.16494	1.54131	2.30264		372	0.02214	0.08116	0.07864	0.38761	0.57026	0.62496	0.69945	0.62016	0.72602			1222.67	133.414	131.351	111.049				24.27	186.667	256.667
									372	0.01688	0.07864	0.8949	1.37412	1.19758	1.20326	1.5966	2.38189		371	0.024	0.08298	0.07719	0.39746	0.58015	0.6409	0.71419	0.64296	0.75294			1224.6	133.25	130.913	110.627				24.28	198.333	291.667
									371	0.0154	0.07719	0.92426	1.39898	1.23276	1.24343	1.64974	2.45691		370	0.02433	0.08343	0.07692	0.40969	0.59131	0.65854	0.73208	0.66776	0.77848			1226.52	133.056	130.518	110.158				24.29	303.333	291.667
									370	0.01386	0.07692	0.95768	1.42822	1.27154	1.28188	1.70977	2.53249		369	0.02589	0.08409	0.07597	0.42175	0.60287	0.67719	0.74999	0.6926	0.80681			1228.45	132.981	130.123	109.687				24.3	198.333	175
									369	0.01246	0.07597	0.99062	1.45782	1.31046	1.32117	1.76384	2.60095		368	0.03361	0.09184	0.07749	0.44149	0.62023	0.70452	0.77842	0.72764	0.85901			1230.38	132.79	129.734	109.159				24.31	198.333	163.333
									368	0.0229	0.07749	1.03889	1.50858	1.36351	1.37756	1.84002	2.67951		367	0.02923	0.08777	0.07234	0.4469	0.62398	0.71602	0.78871	0.74341	0.87568			1232.31	132.567	129.289	108.596				24.32	338.333	233.333
									367	0.01677	0.07234	1.06108	1.53019	1.39095	1.40674	1.88075	2.72512		366	0.0308	0.08878	0.07225	0.46094	0.6379	0.73529	0.80803	0.76973	0.90437			1234.24	132.327	128.738	108.044				24.33	303.333	186.667
									366	0.01553	0.07225	1.09888	1.56109	1.43276	1.44933	1.94085	2.78992		365	0.03056	0.09037	0.07186	0.47375	0.65065	0.75478	0.82734	0.79543	0.93208			1236.17	132.137	128.29	107.549				24.34	210	233.333
									365	0.01552	0.07186	1.13356	1.58949	1.47283	1.4928	2.00083	2.85475		364	0.0311	0.08981	0.07182	0.48796	0.66377	0.77517	0.84757	0.82293	0.96144			1238.1	131.969	127.875	107.037				24.35	210	221.667
									364	0.01456	0.07182	1.17087	1.62526	1.51463	1.53617	2.05764	2.90868		363	0.03142	0.0913	0.07214	0.50037	0.67577	0.79561	0.86741	0.84763	0.98883			1240.02	131.858	127.481	106.497				24.36	163.333	245
									363	0.01439	0.07214	1.20603	1.65112	1.5555	1.5798	2.11134	2.96332		362	0.03183	0.09196	0.07175	0.51333	0.68875	0.8145	0.88754	0.87303	1.02024			1241.95	131.629	127.079	105.903				24.37	221.667	210
									362	0.01337	0.07175	1.2422	1.67969	1.59708	1.62336	2.17204	3.00224		361	0.03207	0.09233	0.07116	0.52724	0.70128	0.83475	0.90602	0.89936	1.04461			1243.88	131.415	126.678	105.298				24.38	245	210
									361	0.01339	0.07116	1.27994	1.71121	1.64329	1.66505	2.22729	3.04489		360	0.03247	0.09506	0.07203	0.54136	0.71394	0.85541	0.92733	0.92569	1.07352			1245.81	131.119	126.186	104.592				24.39	303.333	186.667
									360	0.01418	0.07203	1.31418	1.74319	1.67959	1.70796	2.28335	3.09158		359	0.03267	0.09366	0.06984	0.55199	0.72457	0.87352	0.94618	0.94936	1.09715			1247.74	130.831	125.652	103.842				24.4	186.667	93.3333
									359	0.01337	0.06984	1.34761	1.77062	1.72318	1.74961	2.32921	3.1178		358	0.03213	0.09334	0.07027	0.56512	0.73652	0.89161	0.96602	0.9734	1.12518			1249.67	130.595	125.109	103.15				24.41	315	210
									358	0.01116	0.07027	1.38362	1.79816	1.75792	1.79297	2.38252	3.14158		357	0.03274	0.09323	0.07055	0.57691	0.74908	0.91264	0.98286	0.99963	1.15716			1251.6	130.375	124.589	102.424				24.42	315	186.667
									357	0.01265	0.07055	1.41851	1.83188	1.80047	1.83418	2.43532	3.14623		356	0.03093	0.09433	0.07001	0.58958	0.76172	0.93111	1.00273	1.02319	1.1772			1253.52	130.105	124.001	101.641				24.43	256.667	163.333
									356	0.011	0.07001	1.4504	1.85669	1.83621	1.87325	2.47893	3.19613		355	0.03168	0.09356	0.06929	0.6031	0.77098	0.94847	1.02121	1.0436	1.19963			1255.45	129.856	123.396	100.862				24.44	315	210
									355	0.01043	0.06929	1.48657	1.88317	1.88131	1.90957	2.52618	3.20435		354	0.03014	0.09685	0.06992	0.61353	0.78208	0.97041	1.04215	1.06824	1.22275			1257.38	129.462	122.707	99.9695				24.45	303.333	256.667
									354	0.01027	0.06992	1.51432	1.91365	1.91385	1.94923	2.56315	3.22788		353	0.03159	0.09419	0.0685	0.62443	0.79204	0.98471	1.05707	1.08806	1.24734			1259.31	129.084	122.013	99.0405				24.46	303.333	198.333
									353	0.01152	0.0685	1.54465	1.93875	1.94447	1.99134	2.60807	3.22907		352	0.02971	0.09477	0.06828	0.63389	0.80374	0.99978	1.07392	1.1095	1.26564			1261.24	128.667	121.331	98.0523				24.47	233.333	128.333
									352	0.01116	0.06828	1.57873	1.96838	1.97723	2.02559	2.64082	3.2598		351	0.03234	0.09427	0.06831	0.64497	0.81272	1.01685	1.08878	1.12558	1.29479			1263.17	128.262	120.728	97.0156				24.48	268.333	186.667
									351	0.00962	0.06831	1.60322	1.98871	2.01415	2.05741	2.68354	3.24089		350	0.03041	0.0945	0.06774	0.65636	0.82123	1.03354	1.10599	1.14776	1.31689			1265.09	127.848	120.137	95.955				24.49	338.333	198.333
									350	0.00799	0.06774	1.63692	2.01167	2.04504	2.09155	2.70529	3.28606		349	0.03041	0.09425	0.06784	0.66722	0.83465	1.05018	1.12584	1.16947	1.33878			1267.02	127.464	119.536	94.8316				24.5	245	175
									349	0.00542	0.06784	1.65789	2.03545	2.07228	2.12879	2.7293	3.27314		348	0.04192	0.10595	0.07541	0.67888	0.84235	1.07223	1.14453	1.19254	1.36944			1268.95	127.118	118.998	93.7203				24.51	210	163.333
									348	0.05219	0.07541	1.69564	2.06098	2.10694	2.17208	2.80724	3.28528		347	0.04177	0.10786	0.07492	0.68689	0.85036	1.08324	1.15575	1.20887	1.39111			1270.88	126.772	118.497	92.5233				24.52	221.667	233.333
									347	0.051	0.07492	1.72034	2.08142	2.13404	2.19652	2.82814	3.30118		346	0.04189	0.10722	0.07468	0.6968	0.86005	1.09661	1.17063	1.22633	1.4062			1272.81	126.231	117.969	91.2173				24.53	361.667	291.667
									346	0.05254	0.07468	1.74403	2.1035	2.16645	2.22603	2.85296	3.31043		345	0.04105	0.10753	0.07441	0.70551	0.86807	1.11017	1.18144	1.23919	1.4298			1274.74	125.698	117.483	89.8672				24.54	315	175
									345	0.05273	0.07441	1.77012	2.11424	2.19049	2.25518	2.88194	3.30743		344	0.04221	0.10551	0.0746	0.71312	0.87732	1.12411	1.19458	1.25245	1.44309			1276.66	125.225	116.987	88.5191				24.55	303.333	175
									344	0.05307	0.0746	1.79268	2.14018	2.21427	2.28741	2.91851	3.3321		343	0.04097	0.10812	0.07531	0.72161	0.88434	1.13634	1.208	1.26878	1.46174			1278.59	124.806	116.54	87.1229				24.56	221.667	221.667
									343	0.05382	0.07531	1.81125	2.16116	2.23697	2.30302	2.92691	3.35722		342	0.04076	0.10808	0.0753	0.7294	0.89289	1.14722	1.22316	1.28157	1.47168			1280.52	124.335	116.115	85.7107				24.57	338.333	233.333
									342	0.05123	0.0753	1.83758	2.17972	2.25674	2.33345	2.95904	3.35986		341	0.04171	0.10745	0.0757	0.73539	0.90081	1.15824	1.22893	1.29723	1.48357			1282.45	123.857	115.689	84.2619				24.58	233.333	221.667
									341	0.05293	0.0757	1.85368	2.19959	2.28896	2.36	2.98111	3.35867		340	0.04009	0.10925	0.076	0.74329	0.90763	1.16964	1.24325	1.30819	1.5126			1284.38	123.428	115.263	82.7832				24.59	221.667	280
									340	0.05243	0.076	1.87621	2.21239	2.301	2.38387	3.00274	3.39737		339	0.04429	0.11219	0.07644	0.74983	0.91631	1.17934	1.25102	1.31906	1.5246			1286.31	123.102	114.935	81.279				24.6	280	291.667
									339	0.05087	0.07644	1.89874	2.22768	2.32154	2.40949	3.02623	3.37388		338	0.04433	0.11245	0.07671	0.75599	0.92587	1.18841	1.26375	1.33345	1.53972			1288.24	122.724	114.589	79.8198				24.61	373.333	186.667
									338	0.05132	0.07671	1.91587	2.2449	2.34875	2.42684	3.03532	3.42281		337	0.04453	0.11391	0.07889	0.76242	0.93147	1.19625	1.27081	1.33989	1.55282			1290.16	122.258	114.134	78.2496				24.62	256.667	268.333
									337	0.05058	0.07889	1.93406	2.263	2.36251	2.45019	3.07122	3.44752		336	0.04777	0.11673	0.07938	0.76892	0.93969	1.2055	1.27921	1.34943	1.57021			1292.09	121.799	113.745	76.6926				24.63	291.667	210
									336	0.04754	0.07938	1.95269	2.27353	2.37844	2.46734	3.10702	3.49221		335	0.04987	0.11958	0.08109	0.7754	0.94507	1.2106	1.28651	1.35978	1.58639			1294.02	121.342	113.339	75.0699				24.64	326.667	268.333
									335	0.0448	0.08109	1.97168	2.28685	2.40305	2.48017	3.11828	3.48513		334	0.05158	0.12251	0.08203	0.78102	0.95278	1.21661	1.29045	1.36975	1.61353			1295.95	120.866	112.867	73.5117				24.65	210	268.333
									334	0.04256	0.08203	1.98754	2.30626	2.41377	2.4952	3.16316	3.53675		333	0.05675	0.12758	0.08501	0.78699	0.95973	1.22114	1.2976	1.38016	1.62316			1297.88	120.393	112.433	71.959				24.66	233.333	163.333
									333	0.03992	0.08501	1.99754	2.31079	2.42534	2.51607	3.1965	3.58667		332	0.05924	0.12764	0.08679	0.79228	0.96629	1.2266	1.30355	1.38592	1.63383			1299.81	119.911	112.058	70.5397				24.67	256.667	151.667
									332	0.03698	0.08679	2.01522	2.32382	2.43399	2.53117	3.21877	3.61747		331	0.06338	0.13391	0.09045	0.79681	0.97402	1.23038	1.30911	1.39185	1.64487			1301.74	119.466	111.672	69.0987				24.68	210	210
									331	0.03484	0.09045	2.02875	2.33587	2.44534	2.5475	3.26321	3.6445		330	0.06345	0.13518	0.09249	0.80137	0.97968	1.23364	1.31331	1.39911	1.65473			1303.66	119.073	111.298	67.8356				24.69	186.667	140
									330	0.03011	0.09249	2.04218	2.34425	2.4665	2.56086	3.27694	3.65297		329	0.06567	0.13975	0.09479	0.80501	0.98572	1.23873	1.31839	1.40473	1.66982			1305.59	118.728	110.941	66.676				24.7	245	256.667
									329	0.03179	0.09479	2.05214	2.34894	2.46603	2.56604	3.29645	3.67885		328	0.06821	0.14055	0.09807	0.80788	0.9908	1.24204	1.32116	1.40798	1.67235			1307.52	118.337	110.681	65.653				24.71	315	233.333
									328	0.02998	0.09807	2.06338	2.367	2.47864	2.58492	3.32213	3.72354		327	0.06954	0.1426	0.09971	0.81161	0.99509	1.24529	1.32882	1.40622	1.68394			1309.45	117.977	110.487	64.6268				24.72	256.667	210
									327	0.02772	0.09971	2.06872	2.37335	2.48678	2.59447	3.33566	3.70225		326	0.0703	0.14242	0.10315	0.8128	1.00181	1.2478	1.33288	1.40908	1.6898			1311.38	117.901	110.431	63.8523				24.73	315	245
									326	0.02928	0.10315	2.07725	2.36959	2.49688	2.60252	3.37714	3.73298		325	0.07058	0.14503	0.10628	0.81574	1.00512	1.2524	1.33577	1.4084	1.68619			1313.31	117.859	110.412	63.149				24.74	408.333	268.333
									325	0.02801	0.10628	2.08191	2.38029	2.5102	2.61244	3.3347	3.77699		324	0.07064	0.14581	0.10892	0.81786	1.00895	1.25363	1.33819	1.41055	1.69323			1315.23	117.523	110.309	62.4952				24.75	303.333	221.667
									324	0.02737	0.10892	2.08683	2.38743	2.50561	2.61175	3.35488	3.78306		323	0.07244	0.14727	0.1121	0.81723	1.01276	1.25256	1.34033	1.41008	1.69502			1317.16	117.465	110.297	62.0036				24.76	268.333	163.333
									323	0.02805	0.1121	2.08868	2.38632	2.507	2.61986	3.40143	3.80783		322	0.07165	0.14738	0.11595	0.81865	1.01662	1.25529	1.34128	1.40763	1.70503			1319.09	117.386	110.363	61.6424				24.77	291.667	280
									322	0.02406	0.11595	2.08536	2.3942	2.50819	2.62465	3.39274	3.78549		321	0.07393	0.15094	0.11964	0.81858	1.02156	1.25586	1.34413	1.40519	1.70585			1321.02	116.968	110.311	61.2225				24.78	361.667	280
									321	0.02346	0.11964	2.07981	2.39572	2.50695	2.61704	3.41212	3.81248		320	0.0754	0.15137	0.1242	0.82013	1.02632	1.25441	1.34199	1.39869	1.69678			1322.95	116.681	110.258	61.0333				24.79	291.667	245
									320	0.01964	0.1242	2.08441	2.38601	2.51225	2.6163	3.41742	3.89548		319	0.07736	0.15439	0.12906	0.81872	1.02879	1.24986	1.3427	1.39842	1.71372			1324.88	116.562	110.295	60.9045				24.8	326.667	186.667
									319	0.01727	0.12906	2.07729	2.39017	2.50431	2.61617	3.44178	3.90367		318	0.07789	0.15866	0.13337	0.81944	1.03309	1.24723	1.33829	1.39501	1.70487			1326.81	116.445	110.383	60.9334				24.81	303.333	186.667
									318	0.01775	0.13337	2.07159	2.39486	2.50985	2.61796	3.42952	3.88316		317	0.07863	0.15843	0.13843	0.81826	1.03939	1.24493	1.33567	1.38875	1.7058			1328.73	116.376	110.449	60.9906				24.82	140	128.333
									317	0.01425	0.13843	2.07472	2.39138	2.50002	2.61115	3.45147	3.90374		316	0.08188	0.16163	0.14341	0.81689	1.04191	1.2386	1.33416	1.38383	1.6935			1330.66	116.354	110.524	61.1989				24.83	221.667	198.333
									316	0.01119	0.14341	2.06451	2.38131	2.4975	2.61469	3.45555	3.94633		315	0.08173	0.16485	0.14787	0.81478	1.04577	1.23792	1.32904	1.37395	1.69344			1332.59	116.346	110.59	61.4316				24.84	221.667	245
									315	0.00979	0.14787	2.06231	2.38573	2.48138	2.60356	3.47764	3.98675		314	0.0829	0.16547	0.15301	0.8132	1.04508	1.2328	1.33028	1.36649	1.69513			1334.52	116.401	110.722	61.822				24.85	256.667	151.667
									314	0.00938	0.15301	2.04944	2.37838	2.47431	2.58674	3.46906	3.9676		313	0.0838	0.16721	0.15654	0.81115	1.04986	1.22986	1.3266	1.35873	1.69084			1336.45	116.737	110.948	62.3274				24.86	291.667	198.333
									313	0.01001	0.15654	2.04372	2.37341	2.46258	2.58915	3.45648	3.9532		312	0.0845	0.16684	0.16087	0.80694	1.05138	1.2265	1.32497	1.35077	1.68371			1338.38	117.285	111.228	63.0606				24.87	268.333	256.667
									312	0.00961	0.16087	2.03187	2.37548	2.45494	2.57966	3.43365	4.01055		311	0.08391	0.17058	0.16385	0.80388	1.05139	1.22301	1.32289	1.34251	1.67367			1340.31	117.183	111.352	63.4765				24.88	315	210
									311	0.00886	0.16385	2.02238	2.36571	2.44843	2.56286	3.44113	3.97676		310	0.08011	0.16787	0.16624	0.80219	1.05178	1.21685	1.31888	1.33357	1.66679			1342.23	116.469	111.324	63.7894				24.89	350	256.667
									310	0.01089	0.16624	2.01093	2.3664	2.44481	2.56016	3.4406	4.00838		309	0.08131	0.16684	0.16891	0.79792	1.05625	1.21643	1.31711	1.3202	1.65246			1344.16	116.266	111.45	64.2664				24.9	233.333	175
									309	0.01095	0.16891	2.00579	2.37093	2.43416	2.5545	3.41672	4.02069		308	0.08261	0.16995	0.17781	0.79912	1.05789	1.21841	1.32183	1.31659	1.64834			1346.09	116.228	111.649	64.9298				24.91	175	163.333
									308	0.00473	0.17781	2.00228	2.37058	2.42486	2.54236	3.41628	4.04958		307	0.08048	0.17059	0.17761	0.79775	1.05853	1.21822	1.32035	1.30917	1.63433			1348.02	116.182	111.802	65.5826				24.92	268.333	151.667
									307	0.00442	0.17761	1.99769	2.36866	2.42379	2.53687	3.40002	4.00118		306	0.08231	0.16842	0.17984	0.79584	1.05955	1.214	1.32029	1.30284	1.62812			1349.95	116.084	111.879	66.2997				24.93	186.667	140
									306	0.00133	0.17984	1.99432	2.38019	2.42303	2.5359	3.3863	4.04399		305	0.07949	0.16855	0.18012	0.79396	1.06057	1.21454	1.32179	1.29909	1.62868			1351.88	115.981	111.96	66.9336				24.94	361.667	210
									305	-0.00116	0.18012	1.99294	2.39196	2.41325	2.53373	3.43224	4.11588		304	0.07591	0.16574	0.18119	0.79318	1.06472	1.21397	1.32306	1.29367	1.6382			1353.81	116.158	112.147	67.7165				24.95	140	210
									304	-0.0028	0.18119	1.98817	2.40987	2.41943	2.53071	3.43259	4.06267		303	0.07626	0.16351	0.18177	0.7934	1.06679	1.21875	1.32448	1.29264	1.63162			1355.73	116.346	112.277	68.428				24.96	151.667	221.667
									303	-0.00637	0.18177	1.98878	2.42382	2.41451	2.52521	3.40992	4.0843		302	0.07003	0.16242	0.18124	0.79446	1.072	1.21696	1.32651	1.29202	1.63239			1357.66	116.521	112.391	69.1742				24.97	198.333	245
									302	-0.00719	0.18124	1.98807	2.45332	2.42912	2.53618	3.43101	4.03712		301	0.06825	0.15854	0.1801	0.79757	1.07478	1.22073	1.33	1.28784	1.62989			1359.59	117.032	112.64	69.9868				24.98	280	210
									301	-0.01475	0.1801	1.99806	2.4819	2.43159	2.54003	3.40019	4.13515		300	0.06342	0.15202	0.17816	0.79793	1.08022	1.22369	1.33549	1.28988	1.62574			1361.52	117.853	112.834	70.9649				24.99	175	221.667
									300	-0.01621	0.17816	2.00481	2.51076	2.43577	2.55953	3.41932	4.02206		299	0.05308	0.14845	0.17533	0.79909	1.08058	1.22697	1.34448	1.29112	1.60477			1363.45	117.976	112.555	71.4644				25	198.333	268.333
									299	-0.02951	0.17533	1.99953	2.55745	2.44362	2.56204	3.44238	4.10486		298	0.03943	0.13055	0.16722	0.79765	1.07947	1.22687	1.34074	1.28928	1.60248			1365.38	117.374	112.077	71.6553				25.01	303.333	116.667
									298	-0.04387	0.16722	2.00303	2.61796	2.44494	2.5522	3.40162	3.95736		297	0.03182	0.11842	0.15388	0.79494	1.07676	1.22702	1.34413	1.28324	1.58789			1367.3	117.477	111.784	72.0674				25.02	291.667	175
									297	-0.06262	0.15388	2.0119	2.65605	2.43483	2.55951	3.36543	3.85843		296	-0.01334	0.0794	0.15217	0.80451	1.08082	1.2353	1.35819	1.29428	1.46833			1369.23	117.695	111.594	72.5222				25.03	338.333	116.667
									296	-0.09508	0.15217	2.01636	2.75012	2.47166	2.57295	3.34755	3.77892		295	-0.03611	0.06432	0.12104	0.78267	1.0654	1.21948	1.33948	1.27916	1.22997			1371.16	117.812	111.525	72.8299				25.04	291.667	175
									295	-0.12906	0.12104	2.00068	2.73654	2.40461	2.48763	3.10548	3.42313		294	-0.03244	0.05688	0.09165	0.76809	1.01718	1.18734	1.31831	1.24432	1.05233			1373.09	118.493	111.539	73.3766				25.05	151.667	198.333
									294	-0.10855	0.09165	1.91671	2.60013	2.39207	2.4388	2.77485	3.04304		293	0.0469	0.09388	0.09646	0.73983	1.01259	1.14598	1.29128	1.18451	0.91158			1375.02	118.716	111.364	73.551				25.06	256.667	210
									293	-0.06919	0.09646	1.77465	2.10632	2.12436	2.1547	2.28002	2.36366		292	0.06071	0.13981	0.08931	0.72041	0.92749	1.07875	1.15194	1.17733	0.94942			1376.95	118.246	111.071	73.5185				25.07	221.667	116.667
									292	-0.0628	0.08931	1.58641	1.80632	1.97046	1.92373	1.92869	2.07128		291	0.07579	0.12584	0.13828	0.7123	0.93326	1.13074	1.18347	1.13882	0.82027			1378.88	118.166	110.922	73.5354				25.08	233.333	245
									291	-0.06904	0.13828	1.62256	1.78424	1.88607	1.85428	1.94228	2.06278		290	0.04108	0.13193	0.11793	0.70722	0.9773	1.12376	1.20457	1.16202	0.78761			1380.8	118.085	110.815	73.551				25.09	210	163.333
									290	0.0176	0.11793	1.62887	1.95705	1.89717	1.93269	1.91014	2.08453		289	0.08774	0.11381	0.10844	0.69745	0.96067	1.11828	1.1835	1.17709	1.08299			1382.73	118.032	110.644	73.4715				25.1	186.667	268.333
									289	-0.04104	0.10844	1.56252	1.8302	1.90646	1.93284	1.84153	2.17907		288	0.06055	0.12045	0.0972	0.6919	0.93246	1.07645	1.13375	1.11904	0.80572			1384.66	118.239	110.564	73.6109				25.11	256.667	163.333
									288	-0.01474	0.0972	1.44369	1.66388	1.80809	1.73861	1.81036	1.99783		287	0.04602	0.11339	0.0733	0.67791	0.90017	1.03628	1.0443	1.10075	0.85968			1386.59	118.802	110.568	73.8362				25.12	268.333	175
									287	-0.05297	0.0733	1.3131	1.45311	1.62152	1.6615	1.6455	1.81597		286	0.10095	0.11436	0.06116	0.63126	0.78097	0.95034	0.93916	0.96834	0.82179			1388.52	118.417	110.347	73.5887				25.13	245	198.333
									286	0.000938162	0.06116	1.22644	1.29761	1.47214	1.61175	1.45808	1.55829		285	0.07545	0.11937	0.07355	0.61505	0.80395	1.01522	0.9131	1.02527	0.8533			1390.45	117.916	110.224	73.3589				25.14	233.333	198.333
									285	-0.07253	0.07355	1.1217	1.19484	1.45479	1.42003	1.3272	1.40888		284	0.07428	0.12876	0.06542	0.64553	0.76372	0.92387	0.91086	0.88308	1.06187			1392.38	118.132	110.391	73.6223				25.15	210	233.333
									284	-0.0139	0.06542	1.10876	1.16363	1.29869	1.42253	1.34894	1.55898		283	0.06296	0.16348	0.07704	0.64382	0.76028	0.88364	0.87206	0.92125	0.90345			1394.3	118.985	110.7	74.0362				25.16	315	303.333
									283	-0.04178	0.07704	1.10526	1.3452	1.4542	1.31605	1.30456	1.40697		282	0.11287	0.13811	0.06691	0.59321	0.74225	0.87219	0.8106	0.92895	0.96785			1396.23	119.056	110.832	74.2297				25.17	151.667	128.333
									282	-0.07512	0.06691	1.10018	1.14508	1.35178	1.33456	1.2233	1.45966		281	0.04802	0.10013	0.07358	0.59106	0.75153	0.81886	0.83292	0.85959	0.90534			1398.16	118.959	110.962	74.4052				25.18	198.333	210
									281	-0.06262	0.07358	1.11943	1.04466	1.3407	1.33183	1.3961	1.49648		280	0.11689	0.11902	0.0501	0.6177	0.7463	0.89355	0.85503	0.89125	0.96955			1400.09	118.488	111.04	74.4909				25.19	361.667	163.333
									280	0.00196	0.0501	1.03904	1.08417	1.3368	1.20011	1.40803	1.76616		279	0.09166	0.06686	0.05636	0.66145	0.73494	0.83891	0.86636	0.92295	0.90077			1402.02	118.082	111.145	74.6748				25.2	233.333	186.667
									279	-0.02989	0.05636	1.00726	1.04297	1.24279	1.23046	1.41556	1.33126		278	0.000962522	0.14347	0.01903	0.60364	0.66272	0.96056	0.81819	0.937	0.89238			1403.95	118.496	111.45	75.308				25.21	291.667	175
									278	-0.02612	0.01903	0.99993	1.11251	1.32973	1.32582	1.3449	1.2735		277	0.08636	0.13947	0.07642	0.60341	0.72282	0.78442	0.83518	0.89762	0.79774			1405.87	118.519	111.719	75.7225				25.22	245	198.333
									277	-0.0182	0.07642	0.96672	1.18565	1.41304	1.21231	1.15528	1.36125		276	0.08904	0.11929	0.04376	0.57981	0.70224	0.72301	0.72538	0.82557	0.8729			1407.8	118.243	111.987	76.1707				25.23	245	175
									276	-0.00918	0.04376	0.96064	0.9796	1.12865	1.13959	1.4574	1.50004		275	0.05182	0.12726	0.05746	0.5788	0.6769	0.84124	0.83757	0.87316	0.89093			1409.73	118.431	112.368	76.8106				25.24	210	175
									275	-0.10195	0.05746	0.971	1.16265	1.25074	1.17832	1.1783	1.33142		274	0.05965	0.12733	0.05758	0.51259	0.64407	0.84486	0.73585	0.79629	0.8237			1411.66	118.661	112.781	77.567				25.25	268.333	128.333
									274	-0.12005	0.05758	0.98163	1.01711	1.04855	1.36182	1.17679	1.48672		273	-0.07687	0.13913	-0.01224	0.63015	0.63462	0.88493	0.76346	0.87885	0.85643			1413.59	118.706	113.06	78.1856				25.26	221.667	256.667
									273	-0.00865	-0.01224	0.9152	1.17441	1.44004	1.18089	1.22051	1.15624		272	0.06763	0.1596	0.0567	0.6068	0.66915	0.82598	0.85005	0.8571	1.05465			1415.52	119.213	113.394	79.1408				25.27	245	151.667
									272	-0.0118	0.0567	0.93672	0.87007	1.35688	1.21926	1.09803	1.16003		271	0.07772	0.08442	0.02698	0.73112	0.7172	0.76416	0.78262	0.90974	0.65088			1417.44	120.265	113.817	80.2078				25.28	245	233.333
									271	0.0063	0.02698	1.09307	1.12622	1.19173	1.13564	1.16465	1.26937		270	0.00101	0.11629	0.04312	0.53347	0.58721	0.8555	0.86163	0.87027	0.91452			1419.37	120.505	113.994	81.0709				25.29	210	291.667
									270	0.01276	0.04312	1.14368	0.97029	1.19687	1.18552	1.23982	1.19936		269	0.09588	0.0489	0.07748	0.61203	0.72729	0.8407	0.82928	0.78101	0.74045			1421.3	119.759	114.037	81.4677				25.3	291.667	221.667
									269	0.01025	0.07748	1.13861	0.94883	1.07668	0.9728	0.98413	1.16494		268	-0.02755	0.03805	0.03468	0.59682	0.69027	0.75789	0.79981	0.91755	0.80292			1423.23	119.972	114.38	82.3868				25.31	315	221.667
									268	-0.02721	0.03468	0.91998	1.02361	1.11046	1.07431	0.96976	1.26418		267	0.0835	0.08414	0.08254	0.58024	0.63845	0.79531	0.69589	0.78647	0.69693			1425.16	119.834	114.59	83.1166				25.32	303.333	186.667
									267	-0.01585	0.08254	0.85288	0.90459	1.11514	1.17425	1.1014	1.36195		266	0.10262	0.16243	0.03464	0.55317	0.71774	0.78082	0.71215	0.85142	0.97904			1427.09	119.653	114.835	83.9051				25.33	210	151.667
									266	0.00334	0.03464	0.97456	1.0752	1.14756	1.07089	1.10985	1.12783		265	0.14329	0.0977	0.06607	0.55198	0.58971	0.90956	0.80697	0.90858	0.75581			1429.02	120.228	115.252	84.9737				25.34	256.667	151.667
									265	-0.04219	0.06607	1.01522	0.93515	1.2348	1.41671	1.09058	1.26333		264	0.08131	0.09774	0.02291	0.45965	0.75424	0.77719	0.81811	0.82646	0.65586			1430.94	120.459	115.596	86.0317				25.35	128.333	221.667
									264	-0.01566	0.02291	0.94297	1.12775	1.04882	1.03412	1.21595	1.15169		263	0.04477	0.11498	0.02309	0.52779	0.66984	0.69219	1.03159	0.82434	0.60726			1432.87	120.484	115.889	86.907				25.36	315	210
									263	-0.0444	0.02309	0.8882	0.99996	1.16242	1.07044	1.21803	1.29501		262	0.08997	0.16743	0.11029	0.60067	0.71302	0.72682	0.74246	0.8859	0.81771			1434.8	121.182	116.32	88.1446				25.37	256.667	303.333
									262	-0.03269	0.11029	0.93952	0.90532	1.00256	0.9358	1.06648	1.1413		261	-0.00528	0.03646	0.03394	0.53424	0.64282	0.81179	0.73711	0.96931	0.67735			1436.73	121.886	116.696	89.4175				25.38	326.667	280
									261	0.04514	0.03394	1.04464	0.95487	1.03171	1.12619	1.14341	1.16144		260	0.13623	0.09785	0.05038	0.46497	0.64338	0.79575	0.728	0.80606	0.80056			1438.66	121.23	116.801	90.1573				25.39	233.333	233.333
									260	-0.01011	0.05038	0.92456	1.17852	1.0594	0.92338	1.22713	1.33777		259	0.05733	0.05163	0.07936	0.5114	0.69613	0.77402	0.81529	0.82792	0.73526			1440.59	121.008	117.024	90.9097				25.4	198.333	175
									259	-0.03182	0.07936	1.08191	0.96176	1.18652	1.18629	1.1352	1.20632		258	0.0731	0.10388	0.05495	0.53125	0.75636	0.7495	0.70215	0.8101	0.7754			1442.52	121.182	117.374	91.9846				25.41	268.333	245
									258	-0.00633	0.05495	0.87717	0.95145	1.11554	1.19037	1.24215	1.25092		257	0.09575	0.12508	0.07496	0.60114	0.60774	0.74661	0.90736	0.9509	0.93326			1444.44	121.549	117.806	93.1408				25.42	198.333	256.667
									257	-0.04128	0.07496	0.86429	0.96094	1.17225	1.18755	1.08687	1.63196		256	0.06199	0.09356	0.08487	0.61867	0.69571	0.74373	0.8479	0.97285	0.74992			1446.37	122.309	118.323	94.5364				25.43	280	245
									256	-0.08423	0.08487	1.0383	0.91055	1.17628	0.9914	1.13531	1.49286		255	0.05785	0.04701	0.03569	0.46487	0.79622	0.79016	0.80176	0.84499	0.74959			1448.3	122.817	118.709	95.7813				25.44	256.667	245
									255	-0.02808	0.03569	0.91353	1.05724	1.06063	1.12866	1.09756	1.23073		254	0.11361	0.0591	0.06666	0.59436	0.63732	0.65624	0.74814	0.84361	0.73069			1450.23	122.712	118.996	96.7059				25.45	338.333	210
									254	-0.02342	0.06666	0.90715	1.02435	1.219	1.16419	1.52016	1.36481		253	0.07169	0.13811	0.02241	0.56612	0.69043	0.75996	0.79685	0.79997	0.88845			1452.16	123.102	119.406	97.8142				25.46	198.333	175
									253	-0.03081	0.02241	0.8773	0.87717	1.36024	1.08278	1.16198	1.17536		252	0.10932	0.06804	0.05264	0.61944	0.62165	0.74459	0.81688	0.78886	0.85907			1454.09	123.89	119.816	99.1013				25.47	478.333	245
									252	-0.00252	0.05264	0.97499	1.04165	1.01394	1.19152	1.21499	1.17794		251	0.09145	0.07039	0.10094	0.57692	0.66431	0.69166	0.89877	0.91526	0.98755			1456.02	125.857	120.434	100.79				25.48	245	186.667
									251	-0.05385	0.10094	0.83072	0.96914	1.25941	1.28373	1.2744	1.36756		250	0.13128	0.08852	0.07735	0.58183	0.63956	0.82222	0.72958	0.80407	0.92617			1457.94	126.521	120.865	101.99				25.49	221.667	210
									250	-0.02196	0.07735	0.92761	0.88335	1.0567	1.07408	1.13504	1.23371		249	0.04827	0.14845	0.04188	0.56213	0.73335	0.75048	0.70033	0.88051	0.90155			1459.87	124.603	120.759	101.744				25.5	198.333	233.333
									249	0.04032	0.04188	0.90231	0.92437	1.11079	1.14101	1.16311	1.2488		248	0.06892	0.16398	0.03937	0.56861	0.6412	0.7889	0.83487	0.8888	0.73538			1461.8	123.788	120.789	102.022				25.51	315	198.333
									248	-0.02109	0.03937	0.89012	1.02239	1.10523	1.17075	1.24861	1.19648		247	0.14603	0.09742	0.06083	0.63597	0.61268	0.78452	0.80252	0.76592	0.76655			1463.73	124.453	121.081	103.011				25.52	291.667	105
									247	-0.04608	0.06083	1.11533	0.98658	1.21495	1.21892	1.13243	1.36223		246	0.07003	0.09303	0.04858	0.57613	0.71589	0.82018	0.69636	1.0407	1.01651			1465.66	124.576	121.173	103.757				25.53	280	186.667
									246	-0.07481	0.04858	0.92614	1.07298	1.24065	1.04393	1.27617	1.22214		245	0.10298	0.0941	0.0426	0.58724	0.76253	0.71855	0.72509	0.87905	0.99751			1467.59	124.06	121.166	104.13				25.54	268.333	233.333
									245	-0.07974	0.0426	0.91971	1.02543	1.0602	1.15088	1.07601	1.30289		244	0.08065	0.12684	0.06928	0.61475	0.75407	0.75548	0.81646	0.82146	0.798			1469.52	124.394	121.404	104.99				25.55	315	245
									244	0.00616	0.06928	0.99534	0.98079	1.25144	1.18577	1.22454	1.17558		243	0.05599	0.13644	0.02698	0.59805	0.68729	0.72609	0.80233	0.91575	0.81912			1471.44	126.142	121.967	106.625				25.56	268.333	198.333
									243	-0.0514	0.02698	0.93512	0.94356	1.3753	1.20079	1.34456	1.29214		242	0.05801	0.09752	0.0604	0.60972	0.7466	0.88043	0.75348	0.85773	0.76589			1473.37	126.946	122.133	107.835				25.57	256.667	210
									242	-0.06618	0.0604	0.90039	0.84815	1.28194	1.00142	1.16385	1.3071		241	0.03873	0.1038	0.03907	0.56155	0.6608	0.73423	0.784	0.86355	0.75105			1475.3	126.129	121.945	108.173				25.58	163.333	233.333
									241	-0.04156	0.03907	0.96755	1.05154	1.2121	1.03591	1.09143	1.27662		240	0.06171	0.13825	0.05409	0.52504	0.63562	0.80693	0.79103	0.80282	0.90399			1477.23	125.404	121.763	108.721				25.59	198.333	151.667
									240	-0.01458	0.05409	0.88572	1.02794	1.17603	1.10135	1.34385	1.18431		239	0.1188	0.12085	-0.00705	0.67414	0.68716	0.79233	0.75682	0.90846	0.98854			1479.16	125.104	121.683	109.404				25.6	221.667	140
									239	0.00233	-0.00705	0.97853	1.10879	1.15485	1.22728	1.14963	1.2786		238	0.02258	0.17569	0.02195	0.57579	0.72719	0.74994	0.76677	0.76655	0.82313			1481.09	125.442	121.588	110.425				25.61	151.667	256.667
									238	-0.05345	0.02195	0.83465	0.9479	1.32538	1.39974	1.2833	1.44108		237	0.08418	0.1815	0.01205	0.48698	0.73203	0.82548	0.75455	0.89845	0.8884			1483.01	125.443	121.417	111.246				25.62	245	163.333
									237	-0.08881	0.01205	0.976	0.9449	1.16363	1.1584	1.06495	1.22662		236	-0.01461	0.06739	0.0293	0.52452	0.72361	0.7789	0.79404	0.8845	0.81508			1484.94	125.813	121.352	112.283				25.63	280	198.333
									236	-0.01294	0.0293	0.91311	1.03298	1.1188	1.35083	1.10926	1.34471		235	0.0708	0.16566	0.05123	0.60112	0.72142	0.77921	0.77282	0.92606	0.81424			1486.87	127.028	121.448	113.722				25.64	221.667	175
									235	0.02362	0.05123	0.96105	1.11911	1.20803	1.14444	1.24258	1.2249		234	0.08374	0.1003	-0.01769	0.57792	0.60761	0.72339	0.80553	0.73839	0.88305			1488.8	128.366	121.458	115.187				25.65	140	186.667
									234	-0.05825	-0.01769	1.04353	0.87801	1.16123	1.18813	1.27438	1.22213		233	0.08103	0.05685	-0.000703683	0.57723	0.68219	0.83433	0.7632	0.75319	0.87155			1490.73	127.879	120.881	115.506				25.66	245	128.333
									233	-0.02546	-0.000703683	0.88982	1.03842	1.20138	1.083	1.09113	1.2505		232	0.02037	0.14491	0.00845	0.55846	0.65034	0.80387	0.72413	0.91627	0.87763			1492.66	126.604	120.377	115.344				25.67	396.667	210
									232	0.01137	0.00845	0.96323	1.09521	1.19942	1.08499	1.25503	1.31097		231	0.08774	0.03739	0.03501	0.51104	0.73258	0.79032	0.74111	0.86329	0.73389			1494.59	126.986	120.401	116.092				25.68	245	140
									231	-0.04626	0.03501	0.96775	0.94907	1.09361	1.12164	1.1267	1.34454		230	0.11078	0.10686	0.01332	0.62294	0.70567	0.74841	0.68705	0.97426	0.9008			1496.51	128.122	120.368	117.236				25.69	256.667	175
									230	0.00923	0.01332	0.9078	0.98798	1.08787	1.06914	1.31818	1.30358		229	0.10877	0.1315	0.00427	0.53698	0.72623	0.771	0.75589	0.92192	0.7444			1498.44	128.031	120.148	117.558				25.7	233.333	163.333
									229	0.04127	0.00427	0.9942	1.00445	1.20865	1.14887	0.99206	1.26545		228	0.03027	0.09138	0.02484	0.57105	0.6884	0.74513	0.71345	0.85834	0.83621			1500.37	127.477	119.999	117.678				25.71	256.667	198.333
									228	-0.03555	0.02484	0.90385	1.06829	1.17339	0.99135	1.05072	1.09601		227	0.10227	0.13819	-0.03861	0.5284	0.62407	0.74957	0.69876	0.85345	0.79166			1502.3	127.442	120.028	118.067				25.72	221.667	93.3333
									227	-0.05608	-0.03861	0.86083	0.94781	1.0168	1.08064	1.05622	1.30937		226	0.08352	0.11988	-0.03446	0.53374	0.64102	0.682	0.69477	0.73514	0.78495			1504.23	128.431	120.315	119.015				25.73	280	291.667
									226	-0.02557	-0.03446	0.78157	1.13056	1.09807	0.94447	0.95076	1.05757		225	0.11983	0.08682	-0.02123	0.51793	0.57256	0.75212	0.67416	0.74175	0.78132			1506.16	131.779	120.662	120.915				25.74	280	163.333
									225	-0.0874	-0.02123	0.83627	0.86998	1.15187	1.03128	0.98801	1.23787		224	0.02523	0.09068	0.03132	0.58113	0.61122	0.68632	0.69465	0.66387	0.90846			1508.09	131.402	119.125	120.264				25.75	280	256.667
									224	0.02848	0.03132	0.85008	0.93844	0.97149	1.0761	0.90422	0.92333		223	0.08663	0.10205	0.01131	0.61075	0.64581	0.72731	0.79931	0.78418	0.65099			1510.01	128.815	117.748	118.647				25.76	210	163.333
									223	-0.01181	0.01131	0.73983	0.73486	0.95018	1.06743	1.00893	1.06433		222	0.07844	0.15725	-0.0099	0.51995	0.69623	0.61856	0.65474	0.67332	0.69065			1511.94	127.401	116.213	117.438				25.77	186.667	116.667
									222	-0.09296	-0.0099	0.83845	0.8394	1.04857	1.07137	0.96995	1.15324		221	0.13788	0.13881	0.03031	0.54593	0.6578	0.70032	0.69771	0.65702	0.64556			1513.87	126.897	114.773	116.67				25.78	221.667	175
									221	0.01488	0.03031	0.8091	0.83503	0.96463	1.07519	0.90796	0.96112		220	0.05173	0.10068	0.0252	0.53814	0.62296	0.70351	0.6124	0.76214	0.68189			1515.8	127.486	113.673	116.513				25.79	198.333	210
									220	0.0074	0.0252	0.83421	0.88084	0.97915	0.96887	0.92204	0.81646		219	0.0209	0.1324	0.02665	0.57785	0.63986	0.73658	0.61818	0.75237	0.62916			1517.73	127.194	112.25	115.733				25.8	303.333	128.333
									219	-0.02063	0.02665	0.7282	0.88687	0.88002	0.96902	1.16153	0.84996		218	0.08032	0.03781	0.01144	0.56862	0.71982	0.67404	0.65232	0.59517	0.7164			1519.66	127.183	111.763	115.673				25.81	186.667	221.667
									218	-0.09915	0.01144	0.65221	0.83696	0.83454	0.82632	0.82646	0.8571		217	0.09494	0.11902	0.02929	0.549	0.64926	0.68654	0.69744	0.70814	0.8413			1521.58	128.318	111.487	116.032				25.82	233.333	163.333
									217	-0.000583337	0.02929	0.65065	0.77747	0.95915	1.05561	0.8005	0.92909		216	0.03186	-0.02081	0.09171	0.55361	0.66802	0.73729	0.74982	0.64561	0.71592			1523.51	127.173	111.099	115.225				25.83	315	256.667
									216	-0.0287	0.09171	0.78775	0.85778	0.85475	0.9693	0.92937	0.8444		215	0.08953	0.08103	0.0743	0.51247	0.6643	0.79123	0.68304	0.78186	0.62071			1525.44	126.993	111.16	115.046				25.84	350	198.333
									215	0.01211	0.0743	0.80514	0.74311	0.96122	0.87779	0.77983	1.03849		214	0.05353	0.05642	0.10035	0.51674	0.49522	0.63274	0.72345	0.75221	0.68679			1527.37	126.175	110.719	114.732				25.85	291.667	233.333
									214	-0.04555	0.10035	0.66376	0.8435	0.88498	1.11465	0.68834	0.97832		213	0.10194	0.16286	0.03165	0.57079	0.60583	0.64672	0.6775	0.73597	0.5286			1529.3	125.115	110.322	114.318				25.86	198.333	163.333
									213	0.04588	0.03165	0.69998	0.66912	0.89802	0.81697	0.82162	0.78565		212	0.12945	0.1462	0.0821	0.54105	0.75844	0.68324	0.57899	0.66965	0.59127			1531.23	125.198	110.438	114.392				25.87	233.333	140
									212	0.00548	0.0821	0.66301	0.78193	0.80767	0.86263	0.87749	0.76471		211	0.07408	0.03158	0.13524	0.47039	0.69075	0.71014	0.68256	0.64291	0.69203			1533.15	126.259	110.603	114.876				25.88	268.333	163.333
									211	-0.06984	0.13524	0.68521	0.90147	0.93053	0.87964	0.76956	0.84186		210	0.05395	0.07009	0.07906	0.54365	0.62036	0.61353	0.6716	0.66838	0.82121			1535.08	125.323	110.255	114.091				25.89	256.667	256.667
									210	-0.05375	0.07906	0.72138	0.82831	0.93044	0.78305	0.80211	0.86302		209	0.06214	0.08265	0.10172	0.55619	0.59184	0.68685	0.74502	0.6409	0.61831			1537.01	125.371	110.413	114.294				25.9	233.333	210
									209	0.05963	0.10172	0.58905	0.85214	0.95693	0.85233	0.76561	0.95732		208	0.29557	0.11661	0.00706	0.46269	0.62033	0.65061	0.73689	0.61034	0.42838			1538.94	127.703	110.917	115.514				25.91	268.333	175
									208	-0.09339	0.00706	0.5969	0.77932	0.88453	0.87551	0.78343	0.81773		207	0.00943	0.04911	0.04393	0.67082	0.69686	0.65493	0.80674	0.77386	0.51254			1540.87	128.963	110.98	115.687				25.92	221.667	245
									207	-0.05021	0.04393	0.75608	0.81602	0.89939	0.88519	0.64439	0.7068		206	0.0137	-0.02009	0.11528	0.62557	0.67794	0.6408	0.62077	0.59384	0.51248			1542.8	126.981	110.529	114.236				25.93	385	221.667
									206	-0.07057	0.11528	0.5833	0.90965	0.96121	0.94479	0.73245	0.78576		205	0.12117	0.01543	0.0782	0.554	0.6364	0.70133	0.72861	0.63686	0.69497			1544.73	125.488	110.147	113.157				25.94	198.333	128.333
									205	0.01072	0.0782	0.7466	0.62967	0.81817	0.86609	0.9034	0.94039		204	-0.03129	0.09818	-0.01149	0.48973	0.56218	0.72315	0.76643	0.63816	0.70027			1546.65	123.689	109.739	111.916				25.95	291.667	175
									204	-0.01016	-0.01149	0.60417	0.88499	0.75723	0.87155	0.82543	0.92496		203	0.08897	0.046	-0.0031	0.57453	0.58532	0.65682	0.72364	0.64086	0.54221			1548.58	123.559	109.737	111.691				25.96	186.667	198.333
									203	0.00269	-0.0031	0.5579	0.82684	0.92499	0.69866	0.70136	0.92077		202	0.14132	0.12856	0.08717	0.51094	0.57097	0.7212	0.70103	0.72829	0.47849			1550.51	123.497	109.67	111.248				25.97	221.667	151.667
									202	-0.04477	0.08717	0.66528	0.75372	0.84266	0.90437	0.9205	0.93611		201	0.13033	0.06903	0.04445	0.58165	0.66763	0.76455	0.55258	0.74434	0.47648			1552.44	123.225	109.724	110.894				25.98	233.333	198.333
									201	-0.01494	0.04445	0.64524	0.85393	0.76937	0.78944	0.92515	0.83702		200	0.07285	0.20437	0.07311	0.4671	0.64367	0.58775	0.62274	0.60867	0.32478			1554.37	123.66	109.894	110.841				25.99	280	221.667
									200	-0.05175	0.07311	0.75114	0.71337	1.09836	1.00698	0.61098	0.8257														1556.3	124.256	110.125	111.081				26	326.667	163.333
																															1558.23	126.541	110.499	111.896				26.01	221.667	175
																															1560.15	124.158	109.91	109.477				26.02	338.333	198.333
																															1562.08	121.887	109.738	108.197				26.03	175	210
																															1564.01	121.504	109.828	107.759				26.04	245	233.333
																															1565.94	121.052	109.852	106.977				26.05	233.333	256.667
																															1567.87	121.196	110.001	106.683				26.06	140	140
																															1569.8	121.214	110.036	105.889				26.07	175	210
																															1571.72	119.861	109.913	104.629				26.08	280	186.667
																															1573.65	119.695	110.072	104.277				26.09	256.667	233.333
																															1575.58	120.617	110.359	104.199				26.1	210	151.667
																															1577.51	119.744	110.297	102.751				26.11	256.667	116.667
																															1579.44	118.422	110.194	101.726				26.12	303.333	233.333
																															1581.37	117.867	110.21	100.922				26.13	221.667	256.667
																															1583.3	117.565	110.248	100.196				26.14	221.667	186.667
																															1585.22	117.249	110.265	99.4847				26.15	256.667	151.667
																															1587.15	117.021	110.329	98.925				26.16	186.667	116.667
																															1589.08	116.903	110.448	98.3459				26.17	221.667	233.333
																															1591.01	116.736	110.487	97.7734				26.18	233.333	140
																															1592.94	116.53	110.396	97.1627				26.19	268.333	210
																															1594.87	116.396	110.213	96.5923				26.2	361.667	198.333
																															1596.8	115.913	109.909	95.7651				26.21	303.333	326.667
																															1598.72	115.535	109.708	95.1239				26.22	233.333	175
																															1600.65	115.478	109.621	94.6394				26.23	210	198.333
																															1602.58	115.43	109.519	94.2111				26.24	221.667	256.667
																															1604.51	115.134	109.378	93.6087				26.25	198.333	140
																															1606.44	115.056	109.211	93.1799				26.26	233.333	140
																															1608.37	114.98	108.84	92.6051				26.27	350	210
																															1610.3	114.506	108.265	91.8326				26.28	221.667	186.667
																															1612.22	114.002	107.697	91.0467				26.29	268.333	163.333
																															1614.15	114.217	107.383	90.7909				26.3	303.333	81.6667
																															1616.08	114.972	107.001	90.5616				26.31	245	210
																															1618.01	114.128	106.139	89.42				26.32	303.333	175
																															1619.94	113.271	105.724	88.7091				26.33	210	175
																															1621.87	113.628	105.581	88.6484				26.34	186.667	210
																															1623.8	113.556	105.165	88.043				26.35	210	210
																															1625.72	112.815	104.812	87.4362				26.36	198.333	256.667
																															1627.65	112.644	104.621	87.1494				26.37	373.333	140
																															1629.58	112.109	104.351	86.7047				26.38	186.667	186.667
																															1631.51	111.879	104.298	86.6134				26.39	221.667	198.333
																															1633.44	112.577	104.517	87.1064				26.4	233.333	210
																															1635.37	114.181	104.769	87.8966				26.41	198.333	175
																															1637.29	113.516	104.504	87.6234				26.42	233.333	128.333
																															1639.22	112.341	104.286	87.3974				26.43	233.333	210
																															1641.15	112.007	104.204	87.6117				26.44	326.667	151.667
																															1643.08	112.21	104.299	88.1629				26.45	175	116.667
																															1645.01	113.38	104.632	89.2335				26.46	140	280
																															1646.94	115.007	104.905	90.4653				26.47	221.667	163.333
																															1648.87	113.82	104.707	90.3067				26.48	268.333	175
																															1650.79	113.681	104.94	90.7811				26.49	326.667	221.667
																															1652.72	115.814	105.49	92.328				26.5	245	151.667
																															1654.65	114.51	105.198	92.156				26.51	280	151.667
																															1656.58	112.945	105.129	91.8158				26.52	361.667	221.667
																															1658.51	112.534	105.369	92.1042				26.53	280	151.667
																															1660.44	112.96	105.753	92.8223				26.54	221.667	163.333
																															1662.37	113.643	106.148	93.6574				26.55	256.667	268.333
																															1664.29	113.177	106.336	93.9432				26.56	245	221.667
																															1666.22	113.117	106.677	94.4729				26.57	210	163.333
																															1668.15	114.302	107.245	95.6113				26.58	291.667	116.667
																															1670.08	115.024	107.672	96.5513				26.59	186.667	175
																															1672.01	114.366	107.832	96.6949				26.6	198.333	151.667
																															1673.94	114.374	108.159	97.2417				26.61	198.333	151.667
																															1675.86	114.406	108.432	97.7617				26.62	245	210
																															1677.79	114.047	108.653	98.1153				26.63	175	198.333
																															1679.72	114.588	109.084	98.9575				26.64	291.667	221.667
																															1681.65	115.364	109.579	99.9447				26.65	280	186.667
																															1683.58	117.139	110.177	101.273				26.66	268.333	175
																															1685.51	116.135	110.24	101.167				26.67	210	198.333
																															1687.43	115.172	110.264	101.12				26.68	221.667	140
																															1689.36	114.978	110.449	101.485				26.69	233.333	128.333
																															1691.29	114.536	110.564	101.658				26.7	256.667	163.333
																															1693.22	114.654	110.811	102.149				26.71	175	70
																															1695.15	115.967	111.248	103.233				26.72	256.667	151.667
																															1697.08	116.728	111.526	104.055				26.73	326.667	210
																															1699.01	116.911	111.709	104.508				26.74	291.667	198.333
																															1700.93	116.483	111.635	104.612				26.75	268.333	198.333
																															1702.86	115.622	111.493	104.474				26.76	303.333	198.333
																															1704.79	115.91	111.543	105.014				26.77	315	268.333
																															1706.72	115.626	111.398	105.117				26.78	186.667	186.667
																															1708.65	114.907	111.214	105.017				26.79	315	163.333
																															1710.58	114.705	111.087	105.213				26.8	280	116.667
																															1712.51	114.949	111.044	105.643				26.81	210	245
																															1714.43	116.099	111.26	106.508				26.82	303.333	186.667
																															1716.36	117.204	111.519	107.34				26.83	291.667	151.667
																															1718.29	116.514	111.217	106.9				26.84	186.667	151.667
																															1720.22	114.769	110.806	106.129				26.85	221.667	140
																															1722.15	114.395	110.747	106.126				26.86	151.667	221.667
																															1724.08	114.34	110.719	106.275				26.87	210	268.333
																															1726.01	114.135	110.75	106.351				26.88	268.333	116.667
																															1727.93	114.312	110.852	106.711				26.89	326.667	245
																															1729.86	114.886	110.988	107.243				26.9	256.667	151.667
																															1731.79	115.386	111.167	107.766				26.91	245	256.667
																															1733.72	116.289	111.406	108.398				26.92	303.333	186.667
																															1735.65	115.081	111.24	107.838				26.93	105	140
																															1737.58	114.581	111.289	107.683				26.94	245	210
																															1739.5	114.7	111.249	107.658				26.95	315	233.333
																															1741.43	114.223	110.996	107.131				26.96	221.667	116.667
																															1743.36	114.247	111.066	107.269				26.97	221.667	70
																															1745.29	114.483	111.35	107.911				26.98	291.667	163.333
																															1747.22	114.977	111.513	108.212				26.99	280	163.333
																															1749.15	115.106	111.411	108.205				27	315	175
																															1751.08	114.533	111.122	107.872				27.01	268.333	198.333
																															1753	113.543	110.969	107.279				27.02	268.333	81.6667
																															1754.93	113.312	110.98	107.208				27.03	210	198.333
																															1756.86	113.617	110.939	107.328				27.04	280	210
																															1758.79	113.334	110.82	107.16				27.05	233.333	186.667
																															1760.72	113.486	110.862	107.244				27.06	291.667	210
																															1762.65	113.257	110.756	107.1				27.07	291.667	233.333
																															1764.58	112.666	110.618	106.843				27.08	350	198.333
																															1766.5	112.8	110.641	106.971				27.09	245	221.667
																															1768.43	113.23	110.686	107.156				27.1	291.667	186.667
																															1770.36	113.818	110.782	107.611				27.11	233.333	151.667
																															1772.29	114.416	110.782	108.032				27.12	303.333	245
																															1774.22	113.353	110.413	107.455				27.13	280	210
																															1776.15	112.686	110.198	107.113				27.14	291.667	280
																															1778.07	112.517	110.119	107.087				27.15	221.667	186.667
																															1780	112.756	110.132	107.261				27.16	221.667	175
																															1781.93	112.41	109.966	107.123				27.17	256.667	245
																															1783.86	112.249	109.844	107.111				27.18	256.667	163.333
																															1785.79	112.078	109.707	107.047				27.19	210	210
																															1787.72	111.927	109.612	106.99				27.2	303.333	233.333
																															1789.64	112.361	109.666	107.318				27.21	303.333	221.667
																															1791.57	113.14	109.75	107.742				27.22	245	198.333
																															1793.5	112.715	109.487	107.458				27.23	245	326.667
																															1795.43	112.211	109.315	107.215				27.24	256.667	221.667
																															1797.36	112.045	109.272	107.206				27.25	198.333	163.333
																															1799.29	112.172	109.205	107.246				27.26	291.667	175
																															1801.22	112.091	109.014	107.111				27.27	245	163.333
																															1803.14	111.567	108.8	106.8				27.28	291.667	151.667
																															1805.07	111.246	108.683	106.641				27.29	315	163.333
																															1807	111.242	108.612	106.638				27.3	256.667	256.667
																															1808.93	111.371	108.565	106.713				27.31	408.333	186.667
																															1810.86	111.477	108.537	106.745				27.32	245	303.333
																															1812.79	111.074	108.37	106.516				27.33	291.667	245
																															1814.72	110.702	108.188	106.342				27.34	338.333	140
																															1816.64	110.642	108.059	106.322				27.35	233.333	198.333
																															1818.57	110.599	107.988	106.231				27.36	233.333	431.667
																															1820.5	110.538	107.914	106.111				27.37	315	163.333
																															1822.43	110.676	107.901	106.176				27.38	315	361.667
																															1824.36	110.925	107.794	106.344				27.39	338.333	291.667
																															1826.29	110.784	107.676	106.239				27.4	256.667	268.333
																															1828.21	111.014	107.716	106.41				27.41	361.667	303.333
																															1830.14	111.208	107.681	106.385				27.42	338.333	245
																															1832.07	110.343	107.419	105.871				27.43	245	268.333
																															1834	110.02	107.301	105.748				27.44	256.667	361.667
																															1835.93	110.093	107.239	105.811				27.45	315	361.667
																															1837.86	110.178	107.154	105.731				27.46	350	280
																															1839.79	109.94	107.041	105.569				27.47	361.667	303.333
																															1841.71	110.204	107.096	105.8				27.48	361.667	350
																															1843.64	110.786	107.182	106.162				27.49	280	245
																															1845.57	110.411	106.935	105.781				27.5	303.333	315
																															1847.5	109.805	106.639	105.387				27.51	256.667	326.667
																															1849.43	109.471	106.486	105.232				27.52	373.333	385
																															1851.36	109.233	106.384	105.139				27.53	385	455
																															1853.29	109.167	106.347	105.072				27.54	326.667	420
																															1855.21	109.079	106.248	104.898				27.55	245	455
																															1857.14	109.164	106.258	104.851				27.56	326.667	443.333
																															1859.07	109.131	106.217	104.866				27.57	291.667	326.667
																															1861	109.106	106.164	104.872				27.58	338.333	420
																															1862.93	108.979	106.101	104.793				27.59	385	385
																															1864.86	109.162	106.043	104.8				27.6	268.333	478.333
																															1866.79	109.715	106.051	105.04				27.61	315	396.667
																															1868.71	110.056	105.974	105.117				27.62	326.667	501.667
																															1870.64	109.187	105.618	104.61				27.63	385	618.333
																															1872.57	108.56	105.588	104.329				27.64	303.333	525
																															1874.5	108.359	105.528	104.304				27.65	233.333	501.667
																															1876.43	108.423	105.429	104.278				27.66	455	466.667
																															1878.36	108.396	105.407	104.158				27.67	326.667	455
																															1880.29	108.387	105.367	104.056				27.68	315	431.667
																															1882.21	108.222	105.213	103.975				27.69	326.667	455
																															1884.14	108.129	105.029	103.93				27.7	396.667	560
																															1886.07	108.018	104.972	103.782				27.71	361.667	653.333
																															1888	108.271	104.926	103.815				27.72	431.667	478.333
																															1889.93	108.451	104.824	103.846				27.73	478.333	478.333
																															1891.86	108.073	104.802	103.665				27.74	466.667	490
																															1893.78	107.928	104.715	103.69				27.75	396.667	501.667
																															1895.71	107.82	104.548	103.583				27.76	361.667	606.667
																															1897.64	107.502	104.389	103.343				27.77	560	548.333
																															1899.57	107.479	104.412	103.336				27.78	373.333	431.667
																															1901.5	107.346	104.26	103.224				27.79	408.333	571.667
																															1903.43	107.376	104.118	103.067				27.8	408.333	653.333
																															1905.36	107.307	104.135	103.008				27.81	490	676.667
																															1907.28	107.383	104.182	103.118				27.82	315	595
																															1909.21	107.394	103.917	103.098				27.83	338.333	583.333
																															1911.14	107.293	103.734	102.917				27.84	431.667	630
																															1913.07	107.075	103.752	102.858				27.85	466.667	676.667
																															1915	107.106	103.782	102.871				27.86	338.333	595
																															1916.93	107.434	103.712	102.941				27.87	443.333	688.333
																															1918.86	107.439	103.641	102.79				27.88	326.667	560
																															1920.78	107.188	103.55	102.692				27.89	315	630
																															1922.71	107.069	103.236	102.454				27.9	350	723.333
																															1924.64	106.688	103.07	102.153				27.91	466.667	560
																															1926.57	106.663	103.15	102.105				27.92	466.667	641.667
																															1928.5	106.557	102.937	101.905				27.93	361.667	490
																															1930.43	106.388	102.731	101.817				27.94	443.333	490
																															1932.35	106.066	102.617	101.876				27.95	385	595
																															1934.28	106.113	102.657	101.892				27.96	420	641.667
																															1936.21	106.063	102.577	101.782				27.97	350	490
																															1938.14	106.069	102.564	101.69				27.98	443.333	443.333
																															1940.07	106.2	102.757	101.782				27.99	443.333	455
																															1942	106.667	102.844	101.972				28	361.667	420
																															1943.92	106.175	102.552	101.708				28.01	350	525
																															1945.85	106.034	102.559	101.671				28.02	385	466.667
																															1947.78	105.938	102.269	101.658				28.03	490	443.333
																															1949.71	105.733	102.158	101.642				28.04	268.333	303.333
																															1951.64	105.317	101.985	101.396				28.05	350	373.333
																															1953.57	105.435	102.108	101.123				28.06	513.333	443.333
																															1955.5	105.303	102.238	101.005				28.07	420	490
																															1957.42	105.313	102.378	101.069				28.08	420	431.667
																															1959.35	105.472	102.354	101.194				28.09	396.667	350
																															1961.28	105.974	102.13	101.096				28.1	326.667	466.667
																															1963.21	105.875	101.959	100.849				28.11	315	280
																															1965.14	105.884	102.113	100.923				28.12	373.333	361.667
																															1967.07	105.847	102.165	101.082				28.13	303.333	408.333
																															1969	105.389	101.871	100.509				28.14	361.667	151.667
																															1970.92	104.907	101.51	100.225				28.15	338.333	373.333
																															1972.85	104.713	101.508	100.213				28.16	326.667	315
																															1974.78	104.259	101.125	99.8414				28.17	315	268.333
																															1976.71	104.39	101.3	100.097				28.18	291.667	245
																															1978.64	104.315	101.177	100.462				28.19	315	268.333
																															1980.57	104.275	100.962	100.395				28.2	256.667	303.333
																															1982.49	104.239	100.842	99.6906				28.21	361.667	210
																															1984.42	104.893	101.013	99.818				28.22	291.667	350
																															1986.35	104.998	101.117	100.217				28.23	315	186.667
																															1988.28	104.589	101.082	99.9458				28.24	326.667	268.333
																															1990.21	104.611	101.185	99.8329				28.25	256.667	280
																															1992.14	105.109	101.13	100.149				28.26	268.333	245
																															1994.07	104.596	100.657	99.8156				28.27	350	221.667
																															1995.99	104.394	100.484	99.6003				28.28	350	303.333
																															1997.92	104.067	100.584	99.5497				28.29	361.667	303.333
																															1999.85	103.979	100.675	99.4848				28.3	361.667	186.667
																															2001.78	104.235	100.627	99.4585				28.31	361.667	210
																															2003.71	103.886	100.356	98.8322				28.32	256.667	151.667
																															2005.64	103.307	99.7006	98.3277				28.33	315	245
																															2007.57	104.104	99.8087	99.0622				28.34	245	233.333
																															2009.49	104.265	99.9788	99.464				28.35	268.333	198.333
																															2011.42	103.97	99.9248	99.2847				28.36	338.333	245
																															2013.35	103.558	99.7884	99.2719				28.37	315	233.333
																															2015.28	103.587	100.1	99.0973				28.38	245	210
																															2017.21	103.208	100.194	98.596				28.39	291.667	151.667
																															2019.14	103.439	100.128	98.4496				28.4	291.667	186.667
																															2021.07	103.848	100.15	98.6454				28.41	221.667	105
																															2022.99	104.188	99.8695	98.8202				28.42	326.667	175
																															2024.92	103.873	99.7676	98.8727				28.43	291.667	233.333
																															2026.85	103.956	100.159	99.0039				28.44	245	151.667
																															2028.78	103.717	99.9243	98.3351				28.45	350	221.667
																															2030.71	103.589	99.7391	98.4469				28.46	221.667	151.667
																															2032.64	103.505	99.7526	98.4094				28.47	245	163.333
																															2034.56	103.733	99.8873	98.1753				28.48	303.333	256.667
																															2036.49	103.762	100.022	98.6965				28.49	350	245
																															2038.42	103.701	100.004	99.0475				28.5	245	256.667
																															2040.35	103.647	99.9577	98.8034				28.51	280	151.667
																															2042.28	103.754	100.298	98.941				28.52	291.667	175
																															2044.21	103.555	99.8945	98.6781				28.53	221.667	163.333
																															2046.13	103.413	99.7442	98.2046				28.54	315	116.667
																															2048.06	103.19	99.5534	98.3416				28.55	303.333	245
																															2049.99	103.346	99.3233	98.5268				28.56	210	116.667
																															2051.92	103.286	98.9723	98.2769				28.57	245	198.333
																															2053.85	103.192	99.0926	98.2039				28.58	198.333	163.333
																															2055.78	102.84	99.1548	98.1272				28.59	268.333	105
																															2057.71	102.894	99.2015	98.0632				28.6	233.333	210
																															2059.64	102.811	99.2792	97.9463				28.61	210	175
																															2061.56	102.823	99.1757	97.9131				28.62	326.667	140
																															2063.49	102.786	99.083	98.107				28.63	268.333	221.667
																															2065.42	102.82	99.0233	98.1278				28.64	245	198.333
																															2067.35	102.72	98.8499	97.8817				28.65	280	210
																															2069.28	102.639	98.6821	97.585				28.66	221.667	163.333
																															2071.21	102.55	98.4798	97.4759				28.67	256.667	163.333
																															2073.14	102.671	98.6428	97.6935				28.68	233.333	81.6667
																															2075.06	102.555	98.628	97.5946				28.69	198.333	233.333
																															2076.99	102.665	98.7686	97.695				28.7	221.667	186.667
																															2078.92	102.577	98.8947	97.6676				28.71	221.667	198.333
																															2080.85	102.473	98.8456	97.6979				28.72	151.667	221.667
																															2082.78	102.531	98.7078	97.7663				28.73	198.333	151.667
																															2084.7	102.716	98.5562	97.7436				28.74	186.667	221.667
																															2086.63	102.461	98.5255	97.6057				28.75	186.667	151.667
																															2088.56	102.41	98.5547	97.3827				28.76	268.333	163.333
																															2090.49	102.371	98.3126	97.3446				28.77	233.333	175
																															2092.42	102.112	98.2509	97.3722				28.78	151.667	140
																															2094.35	101.978	98.2056	97.2135				28.79	245	198.333
																															2096.28	102.099	98.235	97.1788				28.8	268.333	175
																															2098.2	102.119	98.1293	97.1885				28.81	198.333	198.333
																															2100.13	102.002	97.9612	97.1432				28.82	233.333	105
																															2102.06	102.409	98.271	97.5537				28.83	303.333	210
																															2103.99	103.051	98.2745	97.9194				28.84	198.333	128.333
																															2105.92	103.226	97.7098	97.7049				28.85	233.333	151.667
																															2107.85	102.29	97.3544	96.9796				28.86	256.667	256.667
																															2109.78	101.417	97.3629	96.4716				28.87	140	268.333
																															2111.7	102.011	97.6863	96.9732				28.88	140	221.667
																															2113.63	101.81	97.601	96.9666				28.89	326.667	210
																															2115.56	101.761	97.7876	96.8733				28.9	163.333	163.333
																															2117.49	101.831	97.8844	96.8701				28.91	268.333	151.667
																															2119.42	101.853	97.8891	96.9685				28.92	315	140
																															2121.35	101.797	97.8904	96.8876				28.93	256.667	198.333
																															2123.28	101.83	97.9601	96.9582				28.94	210	175
																															2125.2	101.767	97.9377	96.9612				28.95	291.667	198.333
																															2127.13	101.483	97.8377	96.8104				28.96	350	186.667
																															2129.06	101.01	97.5891	96.5658				28.97	326.667	198.333
																															2130.99	101.335	97.6852	96.7495				28.98	326.667	105
																															2132.92	101.555	97.6509	96.6764				28.99	280	151.667
																															2134.85	101.421	97.5304	96.4642				29	326.667	163.333
																															2136.78	101.252	97.3374	96.3279				29.01	233.333	70
																															2138.7	101.51	97.5446	96.4542				29.02	221.667	151.667
																															2140.63	101.395	97.1644	96.2975				29.03	256.667	116.667
																															2142.56	101.387	97.0379	96.129				29.04	315	221.667
																															2144.49	101.417	97.2382	96.0358				29.05	268.333	280
																															2146.42	101.692	97.2048	96.346				29.06	245	93.3333
																															2148.35	101.476	97.1099	96.5218				29.07	116.667	233.333
																															2150.27	101.498	97.2624	96.2752				29.08	245	210
																															2152.2	101.336	97.042	95.5811				29.09	151.667	116.667
																															2154.13	101.264	96.9747	95.7812				29.1	315	81.6667
																															2156.06	101.017	96.8763	95.7644				29.11	210	186.667
																															2157.99	100.89	97.2395	95.9862				29.12	233.333	140
																															2159.92	100.821	97.0206	95.7142				29.13	210	128.333
																															2161.84	100.657	96.2787	95.5804				29.14	221.667	140
																															2163.77	100.472	96.0981	95.5117				29.15	186.667	163.333
																															2165.7	101.184	96.4928	95.7728				29.16	233.333	163.333
																															2167.63	100.82	96.1427	95.6422				29.17	221.667	175
																															2169.56	100.503	96.5272	95.4135				29.18	280	140
																															2171.49	100.805	97.0747	95.8384				29.19	163.333	140
																															2173.42	100.838	97.312	96.2437				29.2	221.667	221.667
																															2175.34	100.235	96.6018	95.7418				29.21	198.333	151.667
																															2177.27	100.371	96.4858	95.5679				29.22	221.667	93.3333
																															2179.2	101.037	97.284	95.9287				29.23	140	81.6667
																															2181.13	100.995	97.0349	95.5931				29.24	256.667	140
																															2183.06	100.331	96.1567	95.1793				29.25	93.3333	140
																															2184.99	100.685	96.4065	95.3997				29.26	175	105
																															2186.92	100.673	96.704	95.3374				29.27	256.667	128.333
																															2188.84	100.955	97.1037	95.41				29.28	186.667	140
																															2190.77	100.765	96.869	95.2656				29.29	151.667	245
																															2192.7	100.488	96.3751	95.2628				29.3	210	116.667
																															2194.63	100.495	96.2377	95.3966				29.31	280	175
																															2196.56	100.843	96.207	95.7337				29.32	256.667	140
																															2198.49	100.883	96.237	95.7313				29.33	338.333	245
																															2200.41	100.871	96.5675	95.4241				29.34	198.333	280
																															2202.34	100.447	96.701	95.2807				29.35	186.667	186.667
																															2204.27	100.169	96.4736	95.0559				29.36	198.333	151.667
																															2206.2	100.208	96.4405	95.1037				29.37	245	116.667
																															2208.13	100.378	96.2653	95.2745				29.38	210	186.667
																															2210.06	100.376	95.9458	95.26				29.39	175	186.667
																															2211.99	100.382	96.0481	95.0954				29.4	210	163.333
																															2213.91	100.243	95.9273	94.9332				29.41	256.667	116.667
																															2215.84	100.745	96.1646	95.2499				29.42	256.667	151.667
																															2217.77	100.615	96.2841	95.0819				29.43	221.667	233.333
																															2219.7	100.117	96.1449	94.8493				29.44	245	151.667
																															2221.63	99.9646	96.0692	94.8857				29.45	210	93.3333
																															2223.56	99.9766	96.1402	94.7921				29.46	151.667	116.667
																															2225.49	99.6889	95.9012	94.5428				29.47	326.667	116.667
																															2227.41	99.7552	95.8542	94.4507				29.48	233.333	116.667
																															2229.34	99.9048	95.8151	94.4551				29.49	186.667	81.6667
																															2231.27	99.8771	95.7777	94.3616				29.5	175	163.333
																															2233.2	99.7713	95.7893	94.3572				29.51	280	175
																															2235.13	99.812	95.7513	94.4173				29.52	93.3333	116.667
																															2237.06	99.6509	95.5494	94.2104				29.53	315	93.3333
																															2238.99	99.736	95.5596	94.3088				29.54	256.667	186.667
																															2240.91	99.7154	95.6746	94.5567				29.55	163.333	93.3333
																															2242.84	99.7442	95.5762	94.4699				29.56	163.333	128.333
																															2244.77	99.5329	95.4561	94.3144				29.57	291.667	116.667
																															2246.7	99.7073	95.5599	94.3357				29.58	245	163.333
																															2248.63	99.7958	95.477	94.147				29.59	163.333	128.333
																															2250.56	99.7484	95.5065	94.3276				29.6	210	151.667
																															2252.49	99.7129	95.5457	94.535				29.61	186.667	175
																															2254.41	99.6767	95.4798	94.3352				29.62	245	93.3333
																															2256.34	99.5133	95.3341	93.948				29.63	256.667	163.333
																															2258.27	99.5299	95.3775	93.8527				29.64	256.667	175
																															2260.2	99.5127	95.3191	93.9613				29.65	221.667	163.333
																															2262.13	99.5346	95.1631	93.9371				29.66	245	221.667
																															2264.06	99.5079	95.1566	93.8922				29.67	291.667	175
																															2265.98	99.5813	95.293	93.8898				29.68	151.667	128.333
																															2267.91	99.4358	95.1542	93.7298				29.69	268.333	198.333
																															2269.84	99.2943	95.0317	93.6167				29.7	198.333	163.333
																															2271.77	99.3474	95.0527	93.5995				29.71	256.667	81.6667
																															2273.7	99.4954	95.1601	93.7411				29.72	198.333	140
																															2275.63	99.3813	95.0941	93.8144				29.73	233.333	105
																															2277.55	99.3754	94.9986	93.6603				29.74	210	163.333
																															2279.48	99.2443	94.9698	93.5045				29.75	210	198.333
																															2281.41	99.149	94.9391	93.407				29.76	210	116.667
																															2283.34	99.1402	94.9445	93.4467				29.77	186.667	116.667
																															2285.27	99.2486	94.934	93.4035				29.78	186.667	233.333
																															2287.2	99.1929	94.6663	93.1375				29.79	186.667	81.6667
																															2289.13	99.1297	94.5276	93.1288				29.8	186.667	116.667
																															2291.05	99.0647	94.4138	93.1217				29.81	186.667	140
																															2292.98	99.0684	94.2287	93.0275				29.82	268.333	221.667
																															2294.91	99.1168	94.1345	92.9741				29.83	221.667	198.333
																															2296.84	99.0784	94.0026	92.9094				29.84	140	140
																															2298.77	98.8659	93.7648	92.8083				29.85	210	140
																															2300.7	98.7679	93.531	92.5918				29.86	280	175
																															2302.62	98.7306	93.3105	92.3658				29.87	175	81.6667
																															2304.55	98.7875	93.2104	92.3393				29.88	280	140
																															2306.48	98.7587	93.0723	92.3138				29.89	210	198.333
																															2308.41	98.6578	92.7388	92.1777				29.9	140	70
																															2310.34	98.4221	92.2199	91.8802				29.91	256.667	140
																															2312.27	98.3568	91.993	91.8205				29.92	128.333	186.667
																															2314.2	98.3346	91.8713	91.7636				29.93	163.333	116.667
																															2316.12	98.1353	91.5342	91.4898				29.94	151.667	128.333
																															2318.05	97.9409	91.0694	91.4641				29.95	256.667	105
																															2319.98	97.7746	90.7603	91.8083				29.96	210	163.333
																															2321.91	97.9428	91.1466	92.9037				29.97	280	116.667
																															2323.84	98.4119	91.3714	93.3674				29.98	256.667	105
																															2325.77	97.9484	89.9124	91.253				29.99	175	175
																															2327.7	97.4956	89.1074	90.4704				30	151.667	151.667
																															2329.62	97.4861	89.0858	90.8529				30.01	326.667	140
																															2331.55	97.6616	88.76	90.4931				30.02	116.667	140
																															2333.48	97.4806	88.6062	90.2582				30.03	163.333	186.667
																															2335.41	97.2633	88.5939	90.2605				30.04	140	93.3333
																															2337.34	97.1735	88.4469	90.0036				30.05	303.333	186.667
																															2339.27	97.4102	88.5164	89.9254				30.06	198.333	175
																															2341.2	97.3246	88.1718	89.9106				30.07	210	198.333
																															2343.12	97.2359	88.1317	89.8688				30.08	210	93.3333
																															2345.05	97.4082	88.664	89.8637				30.09	210	116.667
																															2346.98	97.664	89.6642	90.0119				30.1	245	221.667
																															2348.91	97.6568	90.0766	90.1802				30.11	245	163.333
																															2350.84	97.4429	89.3156	90.0364				30.12	81.6667	151.667
																															2352.77	97.2173	88.1505	89.6472				30.13	175	70
																															2354.7	96.9858	87.3579	89.1987				30.14	245	186.667
																															2356.62	96.7222	86.5886	88.9885				30.15	151.667	175
																															2358.55	96.8244	86.1435	88.9907				30.16	221.667	163.333
																															2360.48	96.712	85.7953	88.7781				30.17	198.333	210
																															2362.41	96.576	85.7544	88.6154				30.18	280	210
																															2364.34	96.6988	86.272	88.7233				30.19	186.667	198.333
																															2366.27	96.7817	86.9897	88.7506				30.2	210	151.667
																															2368.2	96.913	87.7334	88.8164				30.21	163.333	151.667
																															2370.12	97.1671	88.6939	89.1158				30.22	245	163.333
																															2372.05	97.3882	89.6325	89.3523				30.23	245	140
																															2373.98	97.6079	90.4156	89.5473				30.24	186.667	186.667
																															2375.91	97.8004	91.1524	89.7081				30.25	175	163.333
																															2377.84	97.9494	91.8122	89.8516				30.26	233.333	116.667
																															2379.76	98.0493	92.3857	89.9381				30.27	268.333	210
																															2381.69	98.1286	92.9719	90.0339				30.28	198.333	81.6667
																															2383.62	98.1867	93.4299	90.124				30.29	175	116.667
																															2385.55	98.2312	93.7607	90.171				30.3	256.667	93.3333
																															2387.48	98.2655	93.984	90.1686				30.31	233.333	140
																															2389.41	98.3102	94.074	90.167				30.32	268.333	81.6667
																															2391.34	98.3392	94.0576	90.1286				30.33	210	221.667
																															2393.26	98.3299	94.0329	90.096				30.34	268.333	175
																															2395.19	98.2671	94.0472	90.0805				30.35	233.333	151.667
																															2397.12	98.2556	94.0535	90.0191				30.36	198.333	163.333
																															2399.05	98.2179	94.0029	89.9025				30.37	221.667	128.333
																															2400.98	98.1698	93.9952	89.868				30.38	303.333	93.3333
																															2402.91	98.1199	93.9899	89.8461				30.39	221.667	140
																															2404.84	98.2018	94.0304	89.91				30.4	291.667	175
																															2406.76	98.2755	94.0331	89.8922				30.41	175	105
																															2408.69	98.3067	93.9891	89.7897				30.42	268.333	70
																															2410.62	98.2925	93.9737	89.7134				30.43	268.333	151.667
																															2412.55	98.31	93.989	89.6934				30.44	233.333	221.667
																															2414.48	98.2101	93.9383	89.5844				30.45	210	116.667
																															2416.41	98.141	93.9073	89.4887				30.46	186.667	175
																															2418.34	98.1388	93.8423	89.4522				30.47	198.333	128.333
																															2420.26	98.1561	93.8246	89.4508				30.48	210	81.6667
																															2422.19	98.1383	93.8576	89.4329				30.49	198.333	163.333
																															2424.12	98.1447	93.8934	89.4265				30.5	175	163.333
																															2426.05	98.1566	93.9349	89.3305				30.51	350	151.667
																															2427.98	98.1736	93.8867	89.249				30.52	140	140
																															2429.91	98.1449	93.7937	89.1675				30.53	175	140
																															2431.84	98.1356	93.7932	89.1268				30.54	256.667	233.333
																															2433.76	98.1257	93.7961	89.0659				30.55	280	186.667
																															2435.69	98.1729	93.8452	89.0495				30.56	256.667	210
																															2437.62	98.2379	93.8784	89.0654				30.57	233.333	105
																															2439.55	98.3135	93.9233	89.0752				30.58	280	163.333
																															2441.48	98.2471	93.8927	88.9682				30.59	151.667	198.333
																															2443.41	98.1284	93.8265	88.9106				30.6	245	198.333
																															2445.33	98.0737	93.8413	88.937				30.61	93.3333	116.667
																															2447.26	98.1389	93.8488	88.9274				30.62	233.333	116.667
																															2449.19	98.0906	93.748	88.7406				30.63	163.333	151.667
																															2451.12	98.062	93.7127	88.6612				30.64	186.667	116.667
																															2453.05	98.0554	93.7369	88.7029				30.65	338.333	116.667
																															2454.98	98.1045	93.7865	88.7632				30.66	186.667	70
																															2456.91	98.1151	93.7347	88.6859				30.67	175	105
																															2458.83	98.1515	93.7375	88.6232				30.68	233.333	186.667
																															2460.76	98.1308	93.788	88.6693				30.69	140	35
																															2462.69	98.0727	93.7517	88.6377				30.7	233.333	151.667
																															2464.62	98.081	93.7152	88.5556				30.71	256.667	93.3333
																															2466.55	98.1035	93.7866	88.5358				30.72	291.667	128.333
																															2468.48	98.1782	94.062	88.6787				30.73	210	163.333
																															2470.41	98.3651	94.3325	88.9009				30.74	221.667	105
																															2472.33	98.258	93.9876	88.6877				30.75	233.333	221.667
																															2474.26	98.0797	93.626	88.5168				30.76	221.667	151.667
																															2476.19	98.1235	93.7723	88.6008				30.77	280	221.667
																															2478.12	98.1404	93.8314	88.5853				30.78	268.333	186.667
																															2480.05	98.0468	93.6916	88.4793				30.79	233.333	81.6667
																															2481.98	98.1264	93.7215	88.5337				30.8	198.333	140
																															2483.9	98.1709	93.7689	88.6147				30.81	116.667	198.333
																															2485.83	98.1874	93.7563	88.5777				30.82	175	105
																															2487.76	98.0753	93.6846	88.5369				30.83	280	128.333
																															2489.69	98.0749	93.651	88.5636				30.84	280	186.667
																															2491.62	98.1514	93.7033	88.5268				30.85	233.333	128.333
																															2493.55	98.1674	93.7493	88.4793				30.86	198.333	163.333
																															2495.47	98.1335	93.7244	88.3728				30.87	210	151.667
																															2497.4	98.1697	93.7036	88.4736				30.88	198.333	198.333
																															2499.33	98.1613	93.6544	88.551				30.89	268.333	140
																															2501.26	98.1354	93.5882	88.4833				30.9	186.667	116.667
																															2503.19	98.1469	93.6326	88.4781				30.91	128.333	116.667
																															2505.12	98.209	93.6998	88.4966				30.92	186.667	81.6667
																															2507.05	98.2276	93.6807	88.5413				30.93	210	140
																															2508.97	98.23	93.6826	88.5485				30.94	280	81.6667
																															2510.9	98.2178	93.7031	88.5027				30.95	280	186.667
																															2512.83	98.1733	93.6891	88.4764				30.96	268.333	163.333
																															2514.76	98.1266	93.6523	88.4482				30.97	151.667	233.333
																															2516.69	98.2408	93.6843	88.5169				30.98	268.333	93.3333
																															2518.62	98.2228	93.7127	88.5227				30.99	198.333	175
																															2520.55	98.2146	93.7329	88.5327				31	245	116.667
																															2522.47	98.2574	93.7326	88.5446				31.01	175	105
																															2524.4	98.2651	93.6669	88.5347				31.02	221.667	221.667
																															2526.33	98.2543	93.6748	88.5584				31.03	245	151.667
																															2528.26	98.2808	93.7819	88.5717				31.04	116.667	70
																															2530.19	98.2678	93.7571	88.5456				31.05	256.667	140
																															2532.12	98.284	93.6813	88.5658				31.06	256.667	198.333
																															2534.05	98.2835	93.6279	88.5568				31.07	221.667	81.6667
																															2535.97	98.3217	93.6652	88.5627				31.08	303.333	163.333
																															2537.9	98.3666	93.7232	88.6276				31.09	175	35
																															2539.83	98.4273	93.726	88.7134				31.1	186.667	198.333
																															2541.76	98.38	93.7014	88.6589				31.11	163.333	128.333
																															2543.69	98.3761	93.694	88.608				31.12	245	93.3333
																															2545.62	98.3987	93.7424	88.6446				31.13	245	128.333
																															2547.55	98.4001	93.7227	88.6383				31.14	280	70
																															2549.47	98.36	93.6668	88.6198				31.15	221.667	128.333
																															2551.4	98.3978	93.6784	88.6544				31.16	198.333	140
																															2553.33	98.388	93.6552	88.6543				31.17	175	175
																															2555.26	98.37	93.68	88.604				31.18	256.667	70
																															2557.19	98.3961	93.7204	88.6212				31.19	221.667	140
																															2559.12	98.4563	93.7147	88.6545				31.2	221.667	233.333
																															2561.04	98.4681	93.6811	88.6501				31.21	198.333	221.667
																															2562.97	98.479	93.6502	88.7032				31.22	210	140
																															2564.9	98.4894	93.6814	88.7272				31.23	186.667	186.667
																															2566.83	98.5147	93.8045	88.7803				31.24	186.667	210
																															2568.76	98.517	93.8378	88.7611				31.25	233.333	81.6667
																															2570.69	98.5074	93.7721	88.7071				31.26	198.333	163.333
																															2572.61	98.5179	93.7496	88.714				31.27	151.667	151.667
																															2574.54	98.5714	93.7459	88.7302				31.28	221.667	70
																															2576.47	98.5671	93.7703	88.7302				31.29	221.667	140
																															2578.4	98.5784	93.7757	88.7287				31.3	210	105
																															2580.33	98.5877	93.7343	88.7293				31.31	221.667	105
																															2582.26	98.6364	93.755	88.7668				31.32	198.333	256.667
																															2584.19	98.6241	93.775	88.7692				31.33	210	93.3333
																															2586.11	98.6049	93.801	88.7938				31.34	303.333	35
																															2588.04	98.6402	93.8676	88.7861				31.35	326.667	128.333
																															2589.97	98.7048	93.8603	88.7813				31.36	280	151.667
																															2591.9	98.7006	93.8288	88.7514				31.37	186.667	163.333
																															2593.83	98.6784	93.7872	88.7428				31.38	151.667	70
																															2595.76	98.7252	93.7822	88.8032				31.39	338.333	163.333
																															2597.69	98.7802	93.791	88.8568				31.4	128.333	163.333
																															2599.61	98.7743	93.7924	88.8138				31.41	303.333	175
																															2601.54	98.7465	93.7794	88.8154				31.42	198.333	128.333
																															2603.47	98.7326	93.7755	88.7931				31.43	198.333	140
																															2605.4	98.7904	93.8258	88.808				31.44	291.667	198.333
																															2607.33	98.7681	93.8096	88.8205				31.45	175	175
																															2609.26	98.773	93.8018	88.8309				31.46	233.333	163.333
																															2611.18	98.8445	93.8415	88.8592				31.47	210	151.667
																															2613.11	98.8547	93.8411	88.8661				31.48	268.333	175
																															2615.04	98.8308	93.8327	88.8136				31.49	326.667	245
																															2616.97	98.8558	93.8634	88.7779				31.5	210	291.667
																															2618.9	98.8517	93.825	88.7459				31.51	245	210
																															2620.83	98.8877	93.8069	88.764				31.52	140	151.667
																															2622.76	98.9075	93.8351	88.764				31.53	210	256.667
																															2624.68	98.907	93.8487	88.7197				31.54	268.333	151.667
																															2626.61	98.9206	93.8334	88.6611				31.55	186.667	151.667
																															2628.54	98.9454	93.843	88.6418				31.56	233.333	163.333
																															2630.47	98.964	93.8716	88.6486				31.57	233.333	233.333
																															2632.4	98.979	93.8776	88.6214				31.58	256.667	163.333
																															2634.33	98.9539	93.8435	88.5673				31.59	338.333	303.333
																															2636.26	98.9546	93.8244	88.5392				31.6	245	221.667
																															2638.18	98.9744	93.857	88.5155				31.61	256.667	233.333
																															2640.11	98.9893	93.85	88.4683				31.62	245	116.667
																															2642.04	99.0287	93.806	88.4204				31.63	315	163.333
																															2643.97	99.0396	93.8156	88.3889				31.64	268.333	280
																															2645.9	99.0094	93.8244	88.3635				31.65	268.333	151.667
																															2647.83	99.0219	93.8205	88.3328				31.66	338.333	233.333
																															2649.76	99.0364	93.8547	88.2943				31.67	256.667	303.333
																															2651.68	99.0517	93.8946	88.2673				31.68	268.333	315
																															2653.61	99.03	93.8788	88.2019				31.69	455	245
																															2655.54	99.0421	93.853	88.161				31.7	291.667	280
																															2657.47	99.0811	93.8622	88.1288				31.71	315	385
																															2659.4	99.1041	93.8581	88.0864				31.72	385	186.667
																															2661.33	99.1128	93.8615	88.0257				31.73	280	385
																															2663.25	99.1362	93.9051	87.9851				31.74	326.667	303.333
																															2665.18	99.1391	93.9374	87.9452				31.75	221.667	280
																															2667.11	99.1262	93.9291	87.9362				31.76	338.333	256.667
																															2669.04	99.1411	93.9372	87.9177				31.77	280	268.333
																															2670.97	99.1484	93.94	87.8654				31.78	315	291.667
																															2672.9	99.1627	93.9345	87.8237				31.79	350	233.333
																															2674.82	99.1902	93.9665	87.801				31.8	350	326.667
																															2676.75	99.1867	93.9867	87.7564				31.81	373.333	396.667
																															2678.68	99.2047	94.0039	87.7081				31.82	303.333	443.333
																															2680.61	99.2125	94.022	87.6776				31.83	291.667	303.333
																															2682.54	99.2233	94.0089	87.6278				31.84	420	291.667
																															2684.47	99.2171	94.0167	87.5768				31.85	291.667	408.333
																															2686.4	99.22	94.0061	87.5391				31.86	548.333	490
																															2688.32	99.255	94.0169	87.5023				31.87	431.667	501.667
																															2690.25	99.3057	94.055	87.4493				31.88	396.667	408.333
																															2692.18	99.3051	94.0804	87.3905				31.89	385	431.667
																															2694.11	99.322	94.1299	87.3695				31.9	350	525
																															2696.04	99.341	94.1359	87.3101				31.91	431.667	455
																															2697.97	99.3591	94.1502	87.2706				31.92	408.333	501.667
																															2699.9	99.3736	94.1749	87.2218				31.93	373.333	641.667
																															2701.82	99.3765	94.1477	87.1515				31.94	443.333	606.667
																															2703.75	99.3707	94.1517	87.1043				31.95	408.333	548.333
																															2705.68	99.3805	94.1885	87.0537				31.96	396.667	595
																															2707.61	99.3871	94.1892	86.9723				31.97	455	560
																															2709.54	99.418	94.2065	86.9186				31.98	455	385
																															2711.47	99.4369	94.2295	86.8731				31.99	466.667	711.667
																															2713.4	99.4743	94.2692	86.8253				32	513.333	525
																															2715.32	99.5052	94.2967	86.7739				32.01	385	840
																															2717.25	99.4989	94.2923	86.7149				32.02	466.667	828.333
																															2719.18	99.4913	94.2959	86.6274				32.03	560	793.333
																															2721.11	99.487	94.3017	86.561				32.04	525	933.333
																															2723.04	99.4811	94.3147	86.4999				32.05	431.667	711.667
																															2724.97	99.4878	94.351	86.443				32.06	571.667	1003.33
																															2726.89	99.5171	94.3459	86.3617				32.07	420	863.333
																															2728.82	99.5453	94.3525	86.2784				32.08	466.667	793.333
																															2730.75	99.5482	94.3745	86.2172				32.09	548.333	840
																															2732.68	99.5531	94.373	86.1652				32.1	490	933.333
																															2734.61	99.5393	94.3968	86.0955				32.11	595	886.667
																															2736.54	99.5578	94.4196	86.0179				32.12	408.333	1026.67
																															2738.47	99.6024	94.455	85.981				32.13	536.667	1155
																															2740.39	99.6505	94.4895	85.9199				32.14	560	1003.33
																															2742.32	99.6555	94.5231	85.8272				32.15	583.333	921.667
																															2744.25	99.6486	94.5467	85.7498				32.16	618.333	1131.67
																															2746.18	99.6683	94.5462	85.7				32.17	571.667	945
																															2748.11	99.6787	94.5553	85.6381				32.18	525	1038.33
																															2750.04	99.6753	94.5625	85.5457				32.19	676.667	1073.33
																															2751.97	99.6766	94.5657	85.4637				32.2	490	933.333
																															2753.89	99.6831	94.5926	85.3637				32.21	665	968.333
																															2755.82	99.7251	94.6232	85.3133				32.22	630	1073.33
																															2757.75	99.7305	94.6219	85.2565				32.23	595	1073.33
																															2759.68	99.7383	94.6379	85.1963				32.24	746.667	956.667
																															2761.61	99.7375	94.6633	85.1401				32.25	676.667	1213.33
																															2763.54	99.7373	94.6774	85.0593				32.26	606.667	1178.33
																															2765.47	99.7725	94.6956	84.968				32.27	676.667	991.667
																															2767.39	99.8261	94.7277	84.9212				32.28	770	1178.33
																															2769.32	99.8206	94.7259	84.848				32.29	805	886.667
																															2771.25	99.8431	94.7411	84.7628				32.3	583.333	1190
																															2773.18	99.8637	94.7596	84.6977				32.31	688.333	1295
																															2775.11	99.8662	94.7845	84.6401				32.32	630	991.667
																															2777.04	99.8717	94.8022	84.554				32.33	665	851.667
																															2778.96	99.8917	94.7836	84.4692				32.34	711.667	910
																															2780.89	99.9319	94.7941	84.3971				32.35	513.333	758.333
																															2782.82	99.9529	94.8499	84.3675				32.36	606.667	945
																															2784.75	99.9355	94.8574	84.3082				32.37	700	980
																															2786.68	99.9388	94.8522	84.2418				32.38	688.333	805
																															2788.61	99.9486	94.8574	84.1605				32.39	700	991.667
																															2790.53	99.9861	94.8802	84.0885				32.4	606.667	816.667
																															2792.46	100.018	94.9268	84.0256				32.41	595	1026.67
																															2794.39	100.06	94.9285	83.9827				32.42	466.667	910
																															2796.32	100.074	94.9452	83.9232				32.43	606.667	770
																															2798.25	100.095	94.9802	83.8719				32.44	466.667	641.667
																															2800.18	100.102	94.9694	83.7758				32.45	595	641.667
																															2802.11	100.111	94.9782	83.6856				32.46	665	688.333
																															2804.03	100.139	95.0169	83.6027				32.47	513.333	676.667
																															2805.96	100.172	95.0608	83.5642				32.48	571.667	676.667
																															2807.89	100.176	95.0904	83.4784				32.49	385	501.667
																															2809.82	100.16	95.0711	83.3749				32.5	420	595
																															2811.75	100.164	95.0858	83.3058				32.51	431.667	536.667
																															2813.68	100.208	95.122	83.2381				32.52	466.667	676.667
																															2815.61	100.23	95.1257	83.1633				32.53	431.667	490
																															2817.53	100.261	95.1527	83.1165				32.54	525	525
																															2819.46	100.277	95.1768	83.0429				32.55	455	361.667
																															2821.39	100.281	95.1843	82.9525				32.56	478.333	490
																															2823.32	100.249	95.1878	82.8627				32.57	501.667	688.333
																															2825.25	100.304	95.2246	82.8292				32.58	478.333	571.667
																															2827.18	100.373	95.2769	82.7868				32.59	420	361.667
																															2829.11	100.399	95.2949	82.7158				32.6	408.333	315
																															2831.03	100.373	95.2743	82.6339				32.61	408.333	373.333
																															2832.96	100.408	95.2928	82.579				32.62	431.667	361.667
																															2834.89	100.432	95.3357	82.4823				32.63	431.667	350
																															2836.82	100.427	95.3529	82.3834				32.64	350	350
																															2838.75	100.415	95.3434	82.2732				32.65	350	315
																															2840.68	100.457	95.4125	82.2051				32.66	443.333	501.667
																															2842.61	100.529	95.5203	82.171				32.67	548.333	303.333
																															2844.53	100.56	95.5553	82.1246				32.68	268.333	315
																															2846.46	100.516	95.5769	82.0597				32.69	361.667	245
																															2848.39	100.508	95.6778	82.0035				32.7	280	408.333
																															2850.32	100.501	95.7365	81.9015				32.71	431.667	350
																															2852.25	100.535	95.7715	81.8379				32.72	361.667	396.667
																															2854.18	100.569	95.8193	81.811				32.73	490	268.333
																															2856.1	100.625	95.87	81.7559				32.74	291.667	221.667
																															2858.03	100.695	95.9096	81.7334				32.75	315	233.333
																															2859.96	100.751	95.9173	81.7156				32.76	256.667	268.333
																															2861.89	100.789	95.942	81.6619				32.77	221.667	338.333
																															2863.82	100.859	95.9709	81.604				32.78	280	186.667
																															2865.75	100.903	96.0152	81.5305				32.79	326.667	186.667
																															2867.68	100.92	96.0218	81.48				32.8	291.667	186.667
																															2869.6	100.939	96.0457	81.4158				32.81	338.333	221.667
																															2871.53	100.994	96.051	81.339				32.82	338.333	175
																															2873.46	101.038	96.0343	81.2447				32.83	268.333	163.333
																															2875.39	101.036	96.0239	81.1336				32.84	303.333	245
																															2877.32	101.003	96.0065	81.0441				32.85	303.333	291.667
																															2879.25	100.975	96.0024	80.9304				32.86	186.667	268.333
																															2881.18	100.978	96.0343	80.8412				32.87	280	268.333
																															2883.1	101.012	96.0704	80.7938				32.88	210	245
																															2885.03	100.992	96.0927	80.6872				32.89	280	256.667
																															2886.96	100.99	96.1035	80.612				32.9	151.667	326.667
																															2888.89	101.028	96.1238	80.5724				32.91	326.667	151.667
																															2890.82	101.038	96.1333	80.5089				32.92	198.333	175
																															2892.75	101.04	96.1564	80.407				32.93	256.667	210
																															2894.67	101.082	96.1889	80.3688				32.94	256.667	163.333
																															2896.6	101.14	96.2778	80.3506				32.95	233.333	233.333
																															2898.53	101.177	96.3666	80.2977				32.96	233.333	151.667
																															2900.46	101.225	96.4275	80.1462				32.97	198.333	256.667
																															2902.39	101.27	96.4891	79.9882				32.98	186.667	221.667
																															2904.32	101.23	96.524	79.8437				32.99	256.667	198.333
																															2906.24	101.214	96.4425	79.9683				33	338.333	128.333
																															2908.17	101.236	96.41	79.9905				33.01	163.333	151.667
																															2910.1	101.272	96.5086	79.8369				33.02	280	151.667
																															2912.03	101.27	96.5408	79.8143				33.03	245	198.333
																															2913.96	101.254	96.5323	79.766				33.04	361.667	186.667
																															2915.89	101.273	96.6501	79.7195				33.05	315	233.333
																															2917.82	101.295	96.7676	79.6676				33.06	280	163.333
																															2919.74	101.298	96.846	79.6005				33.07	256.667	175
																															2921.67	101.345	96.9094	79.5616				33.08	303.333	151.667
																															2923.6	101.411	96.977	79.5364				33.09	361.667	175
																															2925.53	101.482	97.05	79.4903				33.1	291.667	140
																															2927.46	101.539	97.0973	79.4568				33.11	210	140
																															2929.39	101.608	97.1302	79.4138				33.12	315	70
																															2931.32	101.657	97.1255	79.3477				33.13	256.667	128.333
																															2933.24	101.698	97.1372	79.2953				33.14	175	151.667
																															2935.17	101.735	97.2043	79.2483				33.15	245	93.3333
																															2937.1	101.752	97.1849	79.1649				33.16	221.667	198.333
																															2939.03	101.789	97.1749	79.086				33.17	210	210
																															2940.96	101.834	97.2059	79.0111				33.18	221.667	186.667
																															2942.89	101.85	97.2164	78.9517				33.19	256.667	175
																															2944.82	101.845	97.2147	78.9085				33.2	175	186.667
																															2946.74	101.852	97.2319	78.8659				33.21	198.333	116.667
																															2948.67	101.93	97.3115	78.8587				33.22	361.667	151.667
																															2950.6	101.955	97.3875	78.8433				33.23	198.333	163.333
																															2952.53	101.976	97.4476	78.8405				33.24	291.667	163.333
																															2954.46	102.007	97.5157	78.8242				33.25	303.333	233.333
																															2956.39	102.057	97.5788	78.8489				33.26	221.667	151.667
																															2958.31	102.134	97.6329	78.87				33.27	186.667	140
																															2960.24	102.212	97.7163	78.8527				33.28	210	105
																															2962.17	102.27	97.8611	78.8253				33.29	221.667	93.3333
																															2964.1	102.292	97.8889	78.8186				33.3	175	198.333
																															2966.03	102.289	97.8944	78.79				33.31	210	186.667
																															2967.96	102.342	97.9659	78.7503				33.32	221.667	105
																															2969.89	102.367	97.9818	78.7024				33.33	116.667	151.667
																															2971.81	102.393	97.9747	78.6876				33.34	128.333	140
																															2973.74	102.437	97.985	78.6519				33.35	140	186.667
																															2975.67	102.458	98.0079	78.6194				33.36	291.667	151.667
																															2977.6	102.445	98.0152	78.5677				33.37	326.667	186.667
																															2979.53	102.428	97.9928	78.4988				33.38	186.667	186.667
																															2981.46	102.457	98.0084	78.4433				33.39	151.667	140
																															2983.39	102.499	98.0613	78.3841				33.4	151.667	116.667
																															2985.31	102.505	98.0878	78.366				33.41	210	163.333
																															2987.24	102.506	98.0904	78.3498				33.42	140	81.6667
																															2989.17	102.537	98.1369	78.3057				33.43	210	105
																															2991.1	102.553	98.1607	78.2702				33.44	280	81.6667
																															2993.03	102.554	98.1743	78.2437				33.45	151.667	116.667
																															2994.96	102.59	98.2049	78.2224				33.46	175	116.667
																															2996.89	102.62	98.2289	78.1794				33.47	233.333	140
																															2998.81	102.649	98.2549	78.1558				33.48	186.667	198.333
																															3000.74	102.668	98.3049	78.1317				33.49	163.333	128.333
																															3002.67	102.739	98.3142	78.1058				33.5	221.667	210
																															3004.6	102.837	98.3271	78.1093				33.51	128.333	198.333
																															3006.53	102.837	98.316	78.0869				33.52	198.333	163.333
																															3008.46	102.815	98.3236	78.0543				33.53	221.667	116.667
																															3010.38	102.927	98.3762	78.0582				33.54	268.333	140
																															3012.31	102.966	98.3981	78.0295				33.55	175	140
																															3014.24	102.964	98.4182	77.9977				33.56	233.333	163.333
																															3016.17	103	98.4543	77.9761				33.57	175	93.3333
																															3018.1	103.007	98.4542	77.9334				33.58	245	93.3333
																															3020.03	103.001	98.4588	77.8869				33.59	163.333	175
																															3021.95	103.049	98.5407	77.8719				33.6	210	128.333
																															3023.88	103.098	98.5858	77.8526				33.61	221.667	163.333
																															3025.81	103.159	98.5822	77.8325				33.62	303.333	128.333
																															3027.74	103.23	98.6329	77.8018				33.63	128.333	93.3333
																															3029.67	103.349	98.7302	77.8595				33.64	221.667	105
																															3031.6	103.44	98.7826	77.8486				33.65	175	198.333
																															3033.53	103.454	98.8054	77.7927				33.66	210	198.333
																															3035.45	103.451	98.8139	77.7637				33.67	303.333	198.333
																															3037.38	103.465	98.8136	77.7649				33.68	221.667	116.667
																															3039.31	103.482	98.8348	77.7243				33.69	175	186.667
																															3041.24	103.441	98.7925	77.6367				33.7	210	128.333
																															3043.17	103.453	98.7934	77.6043				33.71	186.667	105
																															3045.1	103.525	98.8079	77.625				33.72	151.667	175
																															3047.03	103.591	98.7901	77.578				33.73	151.667	175
																															3048.95	103.588	98.7619	77.4837				33.74	105	116.667
																															3050.88	103.536	98.7444	77.3925				33.75	198.333	151.667
																															3052.81	103.614	98.8294	77.4765				33.76	198.333	128.333
																															3054.74	103.73	98.9337	77.6028				33.77	233.333	93.3333
																															3056.67	103.796	98.9495	77.5785				33.78	303.333	175
																															3058.6	103.794	98.9738	77.5348				33.79	233.333	163.333
																															3060.53	103.845	99.0619	77.5179				33.8	210	105
																															3062.45	103.912	99.0806	77.5183				33.81	233.333	140
																															3064.38	104.038	99.1219	77.5557				33.82	198.333	105
																															3066.31	104.062	99.1981	77.5484				33.83	210	140
																															3068.24	104.003	99.1547	77.4784				33.84	233.333	116.667
																															3070.17	104	99.1653	77.4598				33.85	151.667	140
																															3072.1	104.07	99.2491	77.4843				33.86	210	163.333
																															3074.02	104.132	99.2527	77.4677				33.87	233.333	210
																															3075.95	104.187	99.3115	77.4408				33.88	198.333	140
																															3077.88	104.258	99.4239	77.4709				33.89	140	175
																															3079.81	104.32	99.4403	77.5128				33.9	186.667	186.667
																															3081.74	104.291	99.4363	77.4847				33.91	221.667	140
																															3083.67	104.361	99.5273	77.4841				33.92	175	140
																															3085.59	104.373	99.5621	77.4732				33.93	105	151.667
																															3087.52	104.346	99.5641	77.4474				33.94	221.667	175
																															3089.45	104.436	99.6696	77.4868				33.95	221.667	140
																															3091.38	104.516	99.7103	77.5429				33.96	221.667	151.667
																															3093.31	104.507	99.7534	77.5098				33.97	105	116.667
																															3095.24	104.567	99.7822	77.5377				33.98	163.333	105
																															3097.17	104.619	99.8359	77.5947				33.99	280	105
																															3099.09	104.749	99.9695	77.6329				34	245	81.6667
																															3101.02	104.825	100.04	77.6158				34.01	256.667	198.333
																															3102.95	104.797	100.012	77.5884				34.02	221.667	140
																															3104.88	104.804	100.02	77.5728				34.03	81.6667	163.333
																															3106.81	104.861	100.042	77.5585				34.04	245	93.3333
																															3108.74	104.866	100.041	77.5471				34.05	116.667	58.3333
																															3110.67	104.853	100.069	77.5955				34.06	163.333	105
																															3112.59	104.93	100.185	77.6583				34.07	163.333	140
																															3114.52	105.03	100.278	77.6697				34.08	233.333	175
																															3116.45	105.084	100.323	77.685				34.09	233.333	210
																															3118.38	105.162	100.405	77.7333				34.1	198.333	93.3333
																															3120.31	105.235	100.494	77.7633				34.11	186.667	163.333
																															3122.24	105.301	100.47	77.7507				34.12	175	140
																															3124.16	105.278	100.477	77.676				34.13	210	140
																															3126.09	105.303	100.547	77.7225				34.14	198.333	163.333
																															3128.02	105.32	100.59	77.7264				34.15	81.6667	116.667
																															3129.95	105.349	100.592	77.7218				34.16	210	116.667
																															3131.88	105.494	100.659	77.7609				34.17	245	128.333
																															3133.81	105.564	100.673	77.7612				34.18	186.667	93.3333
																															3135.74	105.456	100.589	77.6975				34.19	151.667	81.6667
																															3137.66	105.456	100.588	77.7001				34.2	221.667	116.667
																															3139.59	105.49	100.601	77.6408				34.21	186.667	128.333
																															3141.52	105.573	100.572	77.6563				34.22	105	105
																															3143.45	105.627	100.636	77.726				34.23	105	116.667
																															3145.38	105.653	100.704	77.72				34.24	210	105
																															3147.31	105.683	100.7	77.6561				34.25	233.333	151.667
																															3149.24	105.71	100.683	77.5985				34.26	140	105
																															3151.16	105.691	100.706	77.5862				34.27	245	175
																															3153.09	105.755	100.748	77.6394				34.28	151.667	128.333
																															3155.02	105.872	100.796	77.6628				34.29	198.333	81.6667
																															3156.95	105.972	100.824	77.6779				34.3	105	105
																															3158.88	105.996	100.865	77.6331				34.31	105	163.333
																															3160.81	106.025	100.922	77.6163				34.32	221.667	140
																															3162.74	106.049	100.918	77.6106				34.33	198.333	93.3333
																															3164.66	106.099	100.885	77.6015				34.34	116.667	140
																															3166.59	106.217	100.933	77.6157				34.35	210	46.6667
																															3168.52	106.25	100.963	77.6429				34.36	128.333	128.333
																															3170.45	106.246	101.01	77.6744				34.37	140	116.667
																															3172.38	106.336	101.029	77.7079				34.38	233.333	175
																															3174.31	106.283	100.965	77.6401				34.39	175	116.667
																															3176.24	106.298	100.955	77.6205				34.4	128.333	93.3333
																															3178.16	106.431	100.994	77.6365				34.41	198.333	128.333
																															3180.09	106.533	101.059	77.6734				34.42	210	116.667
																															3182.02	106.648	101.144	77.7147				34.43	198.333	140
																															3183.95	106.721	101.204	77.7608				34.44	175	151.667
																															3185.88	106.732	101.229	77.7119				34.45	163.333	46.6667
																															3187.81	106.681	101.192	77.6398				34.46	221.667	81.6667
																															3189.73	106.682	101.24	77.6746				34.47	186.667	93.3333
																															3191.66	106.75	101.214	77.7273				34.48	105	11.6667
																															3193.59	106.842	101.161	77.7095				34.49	151.667	105
																															3195.52	106.984	101.238	77.7343				34.5	245	128.333
																															3197.45	107.07	101.348	77.8493				34.51	128.333	93.3333
																															3199.38	107.061	101.375	77.8693				34.52	280	105
																															3201.3	107.004	101.396	77.8549				34.53	256.667	140
																															3203.23	107.063	101.482	77.9159				34.54	198.333	140
																															3205.16	107.112	101.524	77.8453				34.55	245	116.667
																															3207.09	107.186	101.525	77.8062				34.56	128.333	256.667
																															3209.02	107.344	101.652	77.8954				34.57	175	128.333
																															3210.95	107.463	101.726	78.0325				34.58	163.333	93.3333
																															3212.88	107.505	101.788	78.0776				34.59	175	105
																															3214.8	107.473	101.718	77.977				34.6	105	105
																															3216.73	107.495	101.709	77.9719				34.61	186.667	128.333
																															3218.66	107.724	101.813	78.0613				34.62	186.667	81.6667
																															3220.59	107.802	101.911	78.0944				34.63	128.333	128.333
																															3222.52	107.769	101.968	78.1177				34.64	186.667	116.667
																															3224.45	107.865	101.998	78.1401				34.65	93.3333	128.333
																															3226.38	107.956	102.045	78.2373				34.66	186.667	151.667
																															3228.3	107.885	102.102	78.2927				34.67	233.333	93.3333
																															3230.23	107.914	102.14	78.3614				34.68	93.3333	105
																															3232.16	107.997	102.159	78.3679				34.69	245	93.3333
																															3234.09	108.044	102.212	78.3993				34.7	163.333	140
																															3236.02	108.178	102.322	78.4405				34.71	256.667	140
																															3237.95	108.283	102.334	78.4769				34.72	221.667	105
																															3239.88	108.417	102.335	78.5384				34.73	116.667	186.667
																															3241.8	108.543	102.435	78.6446				34.74	175	105
																															3243.73	108.659	102.582	78.763				34.75	186.667	93.3333
																															3245.66	108.741	102.631	78.7877				34.76	175	93.3333
																															3247.59	108.708	102.632	78.7728				34.77	128.333	198.333
																															3249.52	108.694	102.596	78.8364				34.78	151.667	198.333
																															3251.45	108.727	102.619	78.8943				34.79	151.667	105
																															3253.38	108.908	102.697	78.972				34.8	163.333	128.333
																															3255.3	109.002	102.767	79.0134				34.81	175	163.333
																															3257.23	109.077	102.83	79.0766				34.82	163.333	128.333
																															3259.16	109.124	102.912	79.1363				34.83	186.667	93.3333
																															3261.09	109.159	102.953	79.1895				34.84	175	81.6667
																															3263.02	109.213	102.969	79.2256				34.85	175	93.3333
																															3264.95	109.358	103.067	79.327				34.86	245	175
																															3266.87	109.474	103.202	79.4511				34.87	163.333	128.333
																															3268.8	109.508	103.188	79.5066				34.88	140	93.3333
																															3270.73	109.483	103.156	79.5022				34.89	233.333	93.3333
																															3272.66	109.612	103.228	79.5782				34.9	140	105
																															3274.59	109.75	103.382	79.7038				34.91	175	81.6667
																															3276.52	109.864	103.538	79.791				34.92	186.667	81.6667
																															3278.45	109.937	103.641	79.8406				34.93	140	93.3333
																															3280.37	109.999	103.686	79.8966				34.94	198.333	151.667
																															3282.3	110.076	103.775	79.9564				34.95	140	140
																															3284.23	110.151	103.875	80.0547				34.96	175	81.6667
																															3286.16	110.271	103.979	80.1345				34.97	186.667	140
																															3288.09	110.414	104.11	80.1582				34.98	233.333	198.333
																															3290.02	110.487	104.257	80.2579				34.99	233.333	93.3333
																															3291.95	110.543	104.297	80.3092				35	151.667	81.6667
																															3293.87	110.583	104.425	80.3562				35.01	198.333	116.667
																															3295.8	110.676	104.62	80.5006				35.02	163.333	116.667
																															3297.73	110.756	104.775	80.5727				35.03	163.333	46.6667
																															3299.66	110.842	104.888	80.6433				35.04	186.667	105
																															3301.59	110.948	104.975	80.6918				35.05	140	116.667
																															3303.52	110.998	104.993	80.6953				35.06	186.667	128.333
																															3305.44	110.993	105.163	80.7102				35.07	175	163.333
																															3307.37	111.139	105.341	80.7869				35.08	128.333	128.333
																															3309.3	111.25	105.372	80.8299				35.09	175	163.333
																															3311.23	111.324	105.425	80.8712				35.1	163.333	175
																															3313.16	111.427	105.56	80.9191				35.11	186.667	105
																															3315.09	111.549	105.75	81.0074				35.12	303.333	163.333
																															3317.01	111.641	105.97	81.0595				35.13	210	128.333
																															3318.94	111.664	106.082	81.0828				35.14	175	58.3333
																															3320.87	111.75	106.157	81.1084				35.15	116.667	93.3333
																															3322.8	111.879	106.243	81.173				35.16	210	116.667
																															3324.73	111.937	106.38	81.2209				35.17	163.333	93.3333
																															3326.66	112.013	106.538	81.3057				35.18	105	175
																															3328.59	112.095	106.677	81.3718				35.19	128.333	198.333
																															3330.51	112.094	106.661	81.3467				35.2	128.333	116.667
																															3332.44	112.162	106.728	81.3714				35.21	186.667	175
																															3334.37	112.303	106.826	81.4899				35.22	163.333	105
																															3336.3	112.366	106.9	81.5356				35.23	116.667	70
																															3338.23	112.502	107.085	81.5832				35.24	198.333	140
																															3340.16	112.54	107.221	81.5985				35.25	151.667	81.6667
																															3342.09	112.574	107.319	81.585				35.26	140	186.667
																															3344.01	112.671	107.445	81.6512				35.27	198.333	175
																															3345.94	112.786	107.565	81.7734				35.28	198.333	105
																															3347.87	112.868	107.666	81.8378				35.29	151.667	81.6667
																															3349.8	112.98	107.758	81.8516				35.3	175	93.3333
																															3351.73	113.124	107.957	81.93				35.31	128.333	23.3333
																															3353.66	113.264	108.117	82.0519				35.32	210	163.333
																															3355.59	113.301	108.176	82.1414				35.33	210	105
																															3357.51	113.354	108.291	82.1798				35.34	233.333	81.6667
																															3359.44	113.487	108.531	82.266				35.35	221.667	105
																															3361.37	113.576	108.592	82.3446				35.36	116.667	93.3333
																															3363.3	113.622	108.585	82.3598				35.37	210	116.667
																															3365.23	113.816	108.725	82.4651				35.38	210	70
																															3367.16	113.921	108.917	82.5644				35.39	163.333	198.333
																															3369.08	113.934	109.003	82.6583				35.4	93.3333	151.667
																															3371.01	113.953	109.051	82.7477				35.41	198.333	151.667
																															3372.94	114.002	109.161	82.8017				35.42	140	58.3333
																															3374.87	114.106	109.3	82.8912				35.43	163.333	175
																															3376.8	114.237	109.418	83.0194				35.44	186.667	221.667
																															3378.73	114.302	109.515	83.1189				35.45	163.333	81.6667
																															3380.66	114.355	109.635	83.223				35.46	175	210
																															3382.58	114.483	109.789	83.3538				35.47	151.667	128.333
																															3384.51	114.642	109.881	83.4853				35.48	140	116.667
																															3386.44	114.681	109.953	83.5533				35.49	210	175
																															3388.37	114.717	110.029	83.611				35.5	128.333	93.3333
																															3390.3	114.879	110.206	83.8223				35.51	163.333	93.3333
																															3392.23	115.093	110.405	84.0936				35.52	151.667	81.6667
																															3394.16	115.234	110.582	84.1974				35.53	151.667	140
																															3396.08	115.388	110.646	84.2964				35.54	151.667	58.3333
																															3398.01	115.39	110.7	84.4144				35.55	140	175
																															3399.94	115.374	110.756	84.5041				35.56	233.333	128.333
																															3401.87	115.499	110.866	84.6345				35.57	116.667	140
																															3403.8	115.628	110.978	84.7806				35.58	151.667	93.3333
																															3405.73	115.67	111.085	84.9189				35.59	175	81.6667
																															3407.65	115.73	111.234	85.0704				35.6	128.333	116.667
																															3409.58	115.843	111.373	85.2931				35.61	128.333	58.3333
																															3411.51	116.031	111.432	85.4863				35.62	163.333	23.3333
																															3413.44	116.187	111.532	85.6167				35.63	140	151.667
																															3415.37	116.317	111.674	85.842				35.64	198.333	105
																															3417.3	116.434	111.79	86.0398				35.65	163.333	128.333
																															3419.22	116.689	111.924	86.2503				35.66	175	105
																															3421.15	116.79	112.031	86.439				35.67	175	186.667
																															3423.08	116.76	112.114	86.5927				35.68	175	116.667
																															3425.01	116.789	112.199	86.7352				35.69	221.667	128.333
																															3426.94	116.924	112.358	86.9349				35.7	140	70
																															3428.87	117.098	112.536	87.1509				35.71	186.667	105
																															3430.8	117.221	112.575	87.3644				35.72	93.3333	116.667
																															3432.72	117.281	112.661	87.5893				35.73	175	105
																															3434.65	117.412	112.802	87.7822				35.74	186.667	58.3333
																															3436.58	117.503	112.967	87.9075				35.75	140	116.667
																															3438.51	117.703	113.106	88.1438				35.76	151.667	58.3333
																															3440.44	117.9	113.282	88.4947				35.77	105	128.333
																															3442.37	118.094	113.439	88.7762				35.78	140	140
																															3444.3	118.247	113.612	88.9698				35.79	233.333	105
																															3446.22	118.479	113.728	89.2303				35.8	128.333	210
																															3448.15	118.496	113.746	89.3748				35.81	175	105
																															3450.08	118.361	113.789	89.5021				35.82	233.333	46.6667
																															3452.01	118.356	113.882	89.6986				35.83	268.333	105
																															3453.94	118.497	114.003	89.982				35.84	140	105
																															3455.87	118.653	114.092	90.1901				35.85	128.333	105
																															3457.8	118.915	114.271	90.4621				35.86	186.667	186.667
																															3459.72	119.051	114.577	90.7567				35.87	105	128.333
																															3461.65	119.16	114.683	90.9893				35.88	186.667	151.667
																															3463.58	119.335	114.629	91.172				35.89	128.333	175
																															3465.51	119.633	114.717	91.4753				35.9	128.333	151.667
																															3467.44	119.694	114.982	91.7632				35.91	175	186.667
																															3469.37	119.575	115.19	91.9888				35.92	291.667	128.333
																															3471.3	119.618	115.236	92.2198				35.93	186.667	70
																															3473.22	119.818	115.313	92.5008				35.94	186.667	105
																															3475.15	120.056	115.469	92.8203				35.95	116.667	163.333
																															3477.08	120.141	115.583	93.0591				35.96	81.6667	140
																															3479.01	120.247	115.794	93.3312				35.97	221.667	58.3333
																															3480.94	120.5	116.218	93.874				35.98	140	93.3333
																															3482.87	120.216	116.653	94.1688				35.99	163.333	186.667
																															3484.79	120.029	116.919	94.342				36	105	163.333
																															3486.72	120.66	116.644	94.5486				36.01	140	163.333
																															3488.65	121.164	116.394	94.7372				36.02	105	163.333
																															3490.58	121.059	116.66	94.9959				36.03	128.333	116.667
																															3492.51	121.208	116.738	95.2477				36.04	163.333	186.667
																															3494.44	121.524	116.672	95.5893				36.05	186.667	163.333
																															3496.36	121.467	116.969	95.9384				36.06	198.333	186.667
																															3498.29	121.634	117.176	96.2379				36.07	198.333	58.3333
																															3500.22	122.152	117.276	96.692				36.08	175	105
																															3502.15	122.609	117.519	97.1619				36.09	116.667	245
																															3504.08	122.466	117.609	97.3513				36.1	198.333	175
																															3506.01	122.237	117.706	97.5388				36.11	245	175
																															3507.94	122.663	117.883	97.8926				36.12	81.6667	163.333
																															3509.86	122.923	117.952	98.1724				36.13	140	105
																															3511.79	122.801	118.08	98.3849				36.14	116.667	105
																															3513.72	122.849	118.214	98.6473				36.15	140	128.333
																															3515.65	122.913	118.305	98.9739				36.16	163.333	105
																															3517.58	123.054	118.481	99.3202				36.17	186.667	105
																															3519.51	123.274	118.656	99.7028				36.18	81.6667	93.3333
																															3521.44	123.749	118.877	100.175				36.19	70	140
																															3523.36	124.091	119.044	100.609				36.2	221.667	198.333
																															3525.29	124.14	119.165	100.975				36.21	198.333	140
																															3527.22	124.496	119.282	101.377				36.22	163.333	116.667
																															3529.15	124.495	119.345	101.579				36.23	151.667	175
																															3531.08	124.169	119.427	101.734				36.24	116.667	210
																															3533.01	124.031	119.52	101.975				36.25	233.333	163.333
																															3534.93	124.412	119.684	102.394				36.26	128.333	128.333
																															3536.86	124.696	119.739	102.715				36.27	221.667	128.333
																															3538.79	124.665	119.81	102.954				36.28	221.667	116.667
																															3540.72	124.857	120.087	103.387				36.29	163.333	175
																															3542.65	125.388	120.371	103.983				36.3	210	163.333
																															3544.58	125.891	120.421	104.454				36.31	128.333	163.333
																															3546.51	125.946	120.478	104.696				36.32	163.333	93.3333
																															3548.43	125.758	120.703	104.874				36.33	151.667	128.333
																															3550.36	125.895	120.872	105.274				36.34	163.333	186.667
																															3552.29	126.229	120.955	105.727				36.35	151.667	163.333
																															3554.22	126.007	120.956	105.954				36.36	105	128.333
																															3556.15	125.965	121.115	106.287				36.37	151.667	256.667
																															3558.08	126.222	121.241	106.741				36.38	233.333	221.667
																															3560.01	126.509	121.364	107.21				36.39	175	116.667
																															3561.93	126.852	121.58	107.584				36.4	105	140
																															3563.86	127.524	121.88	108.261				36.41	175	116.667
																															3565.79	128.761	122.169	109.246				36.42	81.6667	163.333
																															3567.72	128.736	122.15	109.373				36.43	151.667	233.333
																															3569.65	127.696	122.101	109.213				36.44	291.667	198.333
																															3571.58	127.313	122.117	109.387				36.45	163.333	163.333
																															3573.51	127.412	122.207	109.671				36.46	233.333	128.333
																															3575.43	127.646	122.356	110.121				36.47	175	128.333
																															3577.36	127.758	122.478	110.556				36.48	210	175
																															3579.29	127.872	122.623	110.979				36.49	163.333	163.333
																															3581.22	127.986	122.714	111.297				36.5	116.667	105
																															3583.15	128.244	122.826	111.783				36.51	175	198.333
																															3585.08	129.025	123.064	112.594				36.52	151.667	210
																															3587.01	130.216	123.34	113.493				36.53	210	163.333
																															3588.93	129.692	123.203	113.411				36.54	210	140
																															3590.86	129.112	123.201	113.522				36.55	151.667	175
																															3592.79	129.373	123.286	114.082				36.56	198.333	105
																															3594.72	129.716	123.395	114.596				36.57	151.667	116.667
																															3596.65	129.795	123.573	114.891				36.58	151.667	128.333
																															3598.58	130.052	123.713	115.327				36.59	105	163.333
																															3600.5	130.157	123.722	115.793				36.6	210	140
																															3602.43	129.847	123.818	116.094				36.61	163.333	210
																															3604.36	129.784	123.938	116.469				36.62	151.667	163.333
																															3606.29	130.537	124.212	117.266				36.63	186.667	175
																															3608.22	131.308	124.411	117.96				36.64	175	163.333
																															3610.15	131.278	124.552	118.251				36.65	245	151.667
																															3612.07	131.976	125.068	119.027				36.66	210	116.667
																															3614	132.311	125.195	119.613				36.67	163.333	245
																															3615.93	131.965	125.04	119.999				36.68	151.667	221.667
																															3617.86	132.533	125.057	120.728				36.69	140	186.667
																															3619.79	132.55	124.897	120.921				36.7	198.333	175
																															3621.72	131.587	124.744	120.743				36.71	198.333	116.667
																															3623.65	131.23	124.733	121.053				36.72	70	116.667
																															3625.57	131.864	125.081	122.078				36.73	93.3333	151.667
																															3627.5	133.6	125.679	123.546				36.74	93.3333	70
																															3629.43	134.111	125.749	124.001				36.75	175	245
																															3631.36	132.819	125.68	123.735				36.76	128.333	210
																															3633.29	132.728	125.888	123.987				36.77	175	46.6667
																															3635.22	132.27	125.554	123.947				36.78	186.667	93.3333
																															3637.15	132.348	125.655	124.273				36.79	175	233.333
																															3639.07	132.477	125.8	124.703				36.8	198.333	210
																															3641	132.636	125.958	125.195				36.81	186.667	210
																															3642.93	132.941	126.18	125.865				36.82	128.333	256.667
																															3644.86	133.595	126.44	126.642				36.83	70	186.667
																															3646.79	135.767	127.004	127.972				36.84	151.667	268.333
																															3648.72	137.838	127.662	129.343				36.85	116.667	210
																															3650.64	136.492	127.199	128.864				36.86	221.667	93.3333
																															3652.57	134.21	126.635	128.04				36.87	221.667	151.667
																															3654.5	133.931	126.562	128.207				36.88	151.667	151.667
																															3656.43	134.325	126.576	128.591				36.89	210	163.333
																															3658.36	133.986	126.705	128.776				36.9	128.333	116.667
																															3660.29	133.736	126.757	128.953				36.91	151.667	210
																															3662.22	133.65	126.671	129.049				36.92	140	186.667
																															3664.14	133.759	126.705	129.243				36.93	186.667	163.333
																															3666.07	134.153	126.926	129.795				36.94	151.667	221.667
																															3668	135.349	127.322	130.792				36.95	210	175
																															3669.93	136.562	127.387	131.412				36.96	198.333	338.333
																															3671.86	135.82	127.307	131.264				36.97	93.3333	140
																															3673.79	136.622	127.714	131.99				36.98	186.667	175
																															3675.72	137.804	127.61	132.443				36.99	140	163.333
																															3677.64	136.223	127.182	131.743				37	186.667	198.333
																															3679.57	135.283	127.153	131.418				37.01	116.667	233.333
																															3681.5	134.63	127.027	131.159				37.02	128.333	128.333
																															3683.43	134.453	126.903	131.174				37.03	186.667	175
																															3685.36	134.953	127.096	131.68				37.04	245	245
																															3687.29	136.298	127.53	132.699				37.05	198.333	186.667
																															3689.22	137.673	127.643	133.474				37.06	175	186.667
																															3691.14	136.713	127.227	132.889				37.07	198.333	210
																															3693.07	135.368	126.907	132.172				37.08	151.667	186.667
																															3695	134.923	126.86	132.04				37.09	175	291.667
																															3696.93	134.95	126.877	132.06				37.1	175	198.333
																															3698.86	135.001	126.904	132.193				37.11	140	198.333
																															3700.79	135.507	126.866	132.481				37.12	221.667	210
																															3702.71	135.33	126.657	132.305				37.13	140	256.667
																															3704.64	134.837	126.566	132.125				37.14	175	268.333
																															3706.57	135.008	126.656	132.404				37.15	116.667	245
																															3708.5	136.055	126.9	133.16				37.16	175	233.333
																															3710.43	137.484	127.291	134.026				37.17	163.333	268.333
																															3712.36	137.062	127.362	133.623				37.18	140	326.667
																															3714.28	135.62	127.141	132.848				37.19	128.333	210
																															3716.21	135.096	126.989	132.677				37.2	221.667	268.333
																															3718.14	135.363	126.855	132.904				37.21	81.6667	303.333
																															3720.07	135.754	126.792	133.152				37.22	151.667	163.333
																															3722	136.214	126.782	133.424				37.23	151.667	186.667
																															3723.93	136.267	126.747	133.455				37.24	198.333	245
																															3725.86	136.249	126.701	133.418				37.25	140	291.667
																															3727.78	135.634	126.498	133.005				37.26	210	210
																															3729.71	135.602	126.506	133.108				37.27	140	210
																															3731.64	136.8	126.822	133.968				37.28	198.333	385
																															3733.57	138.249	127.301	134.828				37.29	186.667	210
																															3735.5	138.866	127.239	135.038				37.3	175	268.333
																															3737.43	137.349	127.011	134.146				37.31	116.667	256.667
																															3739.36	136.44	126.983	133.67				37.32	128.333	280
																															3741.28	136.445	127.205	133.793				37.33	163.333	175
																															3743.21	137.076	127.393	134.132				37.34	116.667	210
																															3745.14	137.784	127.214	134.199				37.35	163.333	245
																															3747.07	137.625	127.335	134.327				37.36	268.333	303.333
																															3749	138.343	127.627	134.822				37.37	175	186.667
																															3750.93	139.001	127.533	135.023				37.38	210	315
																															3752.86	137.448	127.111	134.063				37.39	128.333	280
																															3754.78	136.245	127.019	133.503				37.4	128.333	326.667
																															3756.71	136.239	127.156	133.673				37.41	128.333	105
																															3758.64	136.664	127.234	133.925				37.42	116.667	245
																															3760.57	136.056	126.964	133.423				37.43	210	233.333
																															3762.5	135.364	126.864	133.089				37.44	140	245
																															3764.43	135.665	126.959	133.256				37.45	105	163.333
																															3766.36	135.838	126.916	133.246				37.46	128.333	256.667
																															3768.28	135.993	126.982	133.393				37.47	175	280
																															3770.21	136.084	126.825	133.418				37.48	175	338.333
																															3772.14	135.141	126.543	132.875				37.49	175	291.667
																															3774.07	134.752	126.543	132.683				37.5	221.667	315
																															3776	134.962	126.666	132.882				37.51	186.667	268.333
																															3777.93	135.672	126.837	133.298				37.52	140	361.667
																															3779.85	135.724	126.761	133.188				37.53	175	280
																															3781.78	135.131	126.662	132.876				37.54	46.6667	303.333
																															3783.71	135.34	126.682	133.033				37.55	210	385
																															3785.64	135.305	126.548	132.961				37.56	151.667	455
																															3787.57	134.832	126.449	132.689				37.57	151.667	81.6667
																															3789.5	134.638	126.387	132.571				37.58	175	373.333
																															3791.43	134.498	126.274	132.513				37.59	175	350
																															3793.35	134.631	126.334	132.697				37.6	233.333	373.333
																															3795.28	135.402	126.441	133.208				37.61	210	326.667
																															3797.21	135.872	126.386	133.322				37.62	186.667	408.333
																															3799.14	136.109	126.632	133.54				37.63	233.333	466.667
																															3801.07	137.3	126.768	134.068				37.64	128.333	420
																															3803	136.354	126.443	133.403				37.65	186.667	396.667
																															3804.93	135.739	126.467	133.23				37.66	175	455
																															3806.85	135.973	126.392	133.211				37.67	210	315
																															3808.78	135.005	126.093	132.559				37.68	245	513.333
																															3810.71	134.39	126.024	132.281				37.69	233.333	408.333
																															3812.64	134.591	126.181	132.573				37.7	268.333	443.333
																															3814.57	135.55	126.29	133.102				37.71	198.333	536.667
																															3816.5	136.226	126.178	133.248				37.72	186.667	338.333
																															3818.42	136.243	126.422	133.418				37.73	233.333	595
																															3820.35	137.283	126.621	134.026				37.74	245	431.667
																															3822.28	136.385	126.159	133.281				37.75	210	490
																															3824.21	135.346	125.987	132.837				37.76	233.333	420
																															3826.14	135.354	125.982	132.906				37.77	198.333	443.333
																															3828.07	134.934	125.808	132.581				37.78	245	688.333
																															3829.99	134.754	125.723	132.506				37.79	128.333	513.333
																															3831.92	135.22	125.787	132.671				37.8	280	513.333
																															3833.85	135.517	125.877	132.795				37.81	268.333	548.333
																															3835.78	136.123	125.966	133.207				37.82	151.667	548.333
																															3837.71	136.82	126.039	133.58				37.83	163.333	478.333
																															3839.64	136.755	125.865	133.447				37.84	186.667	641.667
																															3841.57	135.708	125.634	132.786				37.85	338.333	595
																															3843.49	134.988	125.418	132.256				37.86	280	478.333
																															3845.42	134.219	125.298	131.852				37.87	256.667	560
																															3847.35	133.988	125.256	131.805				37.88	303.333	571.667
																															3849.28	134.573	125.365	132.248				37.89	210	770
																															3851.21	135.988	125.774	133.251				37.9	256.667	688.333
																															3853.14	137.513	125.812	133.663				37.91	350	688.333
																															3855.07	135.981	125.257	132.495				37.92	245	595
																															3856.99	134.668	125.079	131.915				37.93	268.333	688.333
																															3858.92	133.918	124.96	131.639				37.94	198.333	653.333
																															3860.85	134.123	124.944	131.841				37.95	186.667	571.667
																															3862.78	134.815	124.999	132.213				37.96	245	746.667
																															3864.71	134.981	124.935	132.162				37.97	315	711.667
																															3866.64	134.308	124.809	131.8				37.98	303.333	606.667
																															3868.57	134.762	124.883	132.116				37.99	186.667	711.667
																															3870.49	135.161	124.757	132.141				38	198.333	583.333
																															3872.42	134.545	124.713	131.813				38.01	198.333	816.667
																															3874.35	134.243	124.533	131.463				38.02	198.333	700
																															3876.28	133.282	124.414	130.92				38.03	268.333	676.667
																															3878.21	133.349	124.499	131.124				38.04	245	595
																															3880.14	134.132	124.514	131.434				38.05	303.333	700
																															3882.07	133.916	124.394	131.248				38.06	268.333	735
																															3883.99	133.818	124.405	131.333				38.07	256.667	758.333
																															3885.92	133.784	124.159	131.151				38.08	233.333	723.333
																															3887.85	132.994	124.032	130.658				38.09	268.333	700
																															3889.78	133.248	124.152	130.826				38.1	338.333	770
																															3891.71	133.71	124.101	130.945				38.11	233.333	653.333
																															3893.64	132.983	123.836	130.496				38.12	291.667	781.667
																															3895.56	132.48	123.789	130.323				38.13	361.667	688.333
																															3897.49	132.98	123.924	130.646				38.14	303.333	618.333
																															3899.42	133.708	123.964	130.896				38.15	291.667	863.333
																															3901.35	133.955	123.921	131.042				38.16	326.667	781.667
																															3903.28	133.997	123.793	131.07				38.17	303.333	676.667
																															3905.21	133.291	123.475	130.527				38.18	245	746.667
																															3907.14	132.185	123.299	129.886				38.19	256.667	653.333
																															3909.06	131.673	123.242	129.607				38.2	303.333	828.333
																															3910.99	131.516	123.152	129.442				38.21	350	805
																															3912.92	131.491	123.049	129.366				38.22	280	793.333
																															3914.85	131.841	123.112	129.596				38.23	315	700
																															3916.78	132.087	123.014	129.647				38.24	256.667	490
																															3918.71	131.853	122.852	129.483				38.25	210	688.333
																															3920.64	131.607	122.771	129.424				38.26	280	513.333
																															3922.56	131.632	122.73	129.425				38.27	175	711.667
																															3924.49	131.825	122.622	129.426				38.28	268.333	513.333
																															3926.42	131.436	122.561	129.137				38.29	221.667	560
																															3928.35	131.488	122.609	129.19				38.3	221.667	746.667
																															3930.28	131.746	122.593	129.356				38.31	256.667	653.333
																															3932.21	131.684	122.447	129.152				38.32	221.667	595
																															3934.13	131.05	122.227	128.644				38.33	245	525
																															3936.06	130.619	122.128	128.427				38.34	268.333	560
																															3937.99	130.536	122.085	128.383				38.35	245	641.667
																															3939.92	130.599	122.067	128.389				38.36	256.667	536.667
																															3941.85	130.952	122.056	128.536				38.37	210	571.667
																															3943.78	130.866	121.922	128.421				38.38	221.667	501.667
																															3945.7	130.536	121.799	128.258				38.39	268.333	595
																															3947.63	130.708	121.756	128.312				38.4	116.667	525
																															3949.56	130.649	121.682	128.272				38.41	233.333	420
																															3951.49	130.284	121.552	128.04				38.42	233.333	490
																															3953.42	129.946	121.431	127.734				38.43	303.333	513.333
																															3955.35	129.847	121.372	127.672				38.44	233.333	525
																															3957.28	129.769	121.294	127.667				38.45	140	583.333
																															3959.2	129.644	121.161	127.556				38.46	268.333	408.333
																															3961.13	129.657	121.096	127.467				38.47	175	408.333
																															3963.06	129.535	120.985	127.352				38.48	163.333	513.333
																															3964.99	129.277	120.867	127.228				38.49	326.667	455
																															3966.92	129.227	120.835	127.168				38.5	151.667	455
																															3968.85	129.22	120.783	127.057				38.51	128.333	431.667
																															3970.78	129.177	120.684	126.985				38.52	128.333	466.667
																															3972.7	129.133	120.597	126.902				38.53	128.333	373.333
																															3974.63	129.041	120.473	126.795				38.54	186.667	490
																															3976.56	128.82	120.4	126.649				38.55	198.333	408.333
																															3978.49	128.708	120.362	126.559				38.56	198.333	443.333
																															3980.42	128.685	120.244	126.541				38.57	210	431.667
																															3982.35	128.557	120.085	126.466				38.58	198.333	443.333
																															3984.28	128.368	119.987	126.337				38.59	221.667	431.667
																															3986.2	128.231	119.902	126.173				38.6	163.333	420
																															3988.13	128.183	119.883	126.12				38.61	198.333	361.667
																															3990.06	128.287	119.877	126.162				38.62	233.333	396.667
																															3991.99	128.171	119.732	126.02				38.63	175	466.667
																															3993.92	128.034	119.541	125.918				38.64	221.667	303.333
																															3995.85	127.878	119.412	125.82				38.65	186.667	338.333
																															3997.77	127.692	119.365	125.716				38.66	105	490
																															3999.7	127.546	119.307	125.626				38.67	245	385
																																						38.68	116.667	338.333
																																						38.69	268.333	350
																																						38.7	210	385
																																						38.71	221.667	385
																																						38.72	175	408.333
																																						38.73	186.667	420
																																						38.74	116.667	373.333
																																						38.75	175	256.667
																																						38.76	233.333	245
																																						38.77	128.333	291.667
																																						38.78	210	373.333
																																						38.79	46.6667	350
																																						38.8	151.667	268.333
																																						38.81	186.667	338.333
																																						38.82	116.667	315
																																						38.83	128.333	210
																																						38.84	221.667	233.333
																																						38.85	210	291.667
																																						38.86	221.667	338.333
																																						38.87	151.667	291.667
																																						38.88	210	256.667
																																						38.89	163.333	315
																																						38.9	93.3333	268.333
																																						38.91	151.667	350
																																						38.92	210	385
																																						38.93	233.333	210
																																						38.94	175	245
																																						38.95	175	303.333
																																						38.96	163.333	256.667
																																						38.97	233.333	245
																																						38.98	151.667	221.667
																																						38.99	163.333	268.333
																																						39	233.333	315
																																						39.01	140	245
																																						39.02	198.333	315
																																						39.03	140	245
																																						39.04	221.667	268.333
																																						39.05	163.333	315
																																						39.06	140	221.667
																																						39.07	245	303.333
																																						39.08	233.333	198.333
																																						39.09	163.333	373.333
																																						39.1	163.333	93.3333
																																						39.11	128.333	233.333
																																						39.12	198.333	280
																																						39.13	58.3333	221.667
																																						39.14	175	233.333
																																						39.15	128.333	210
																																						39.16	105	268.333
																																						39.17	116.667	256.667
																																						39.18	210	221.667
																																						39.19	198.333	245
																																						39.2	70	221.667
																																						39.21	128.333	256.667
																																						39.22	163.333	256.667
																																						39.23	151.667	326.667
																																						39.24	163.333	221.667
																																						39.25	233.333	210
																																						39.26	116.667	245
																																						39.27	70	233.333
																																						39.28	105	210
																																						39.29	81.6667	268.333
																																						39.3	140	256.667
																																						39.31	140	151.667
																																						39.32	210	268.333
																																						39.33	140	315
																																						39.34	116.667	140
																																						39.35	140	186.667
																																						39.36	140	233.333
																																						39.37	151.667	233.333
																																						39.38	58.3333	175
																																						39.39	175	198.333
																																						39.4	116.667	186.667
																																						39.41	93.3333	186.667
																																						39.42	70	175
																																						39.43	151.667	175
																																						39.44	128.333	315
																																						39.45	198.333	256.667
																																						39.46	105	233.333
																																						39.47	81.6667	186.667
																																						39.48	116.667	245
																																						39.49	151.667	186.667
																																						39.5	175	151.667
																																						39.51	93.3333	151.667
																																						39.52	81.6667	198.333
																																						39.53	116.667	268.333
																																						39.54	151.667	210
																																						39.55	105	198.333
																																						39.56	128.333	198.333
																																						39.57	186.667	93.3333
																																						39.58	186.667	198.333
																																						39.59	128.333	163.333
																																						39.6	175	186.667
																																						39.61	128.333	140
																																						39.62	93.3333	175
																																						39.63	151.667	163.333
																																						39.64	81.6667	221.667
																																						39.65	221.667	221.667
																																						39.66	128.333	198.333
																																						39.67	175	128.333
																																						39.68	46.6667	140
																																						39.69	198.333	128.333
																																						39.7	105	198.333
																																						39.71	116.667	268.333
																																						39.72	116.667	116.667
																																						39.73	116.667	221.667
																																						39.74	93.3333	315
																																						39.75	151.667	128.333
																																						39.76	151.667	221.667
																																						39.77	93.3333	198.333
																																						39.78	105	233.333
																																						39.79	210	210
																																						39.8	81.6667	210
																																						39.81	105	93.3333
																																						39.82	151.667	163.333
																																						39.83	140	128.333
																																						39.84	105	186.667
																																						39.85	210	140
																																						39.86	116.667	233.333
																																						39.87	105	186.667
																																						39.88	81.6667	151.667
																																						39.89	163.333	140
																																						39.9	151.667	198.333
																																						39.91	140	233.333
																																						39.92	151.667	280
																																						39.93	116.667	151.667
																																						39.94	105	233.333
																																						39.95	128.333	163.333
																																						39.96	116.667	210
																																						39.97	151.667	81.6667
																																						39.98	140	163.333
[truncated: 5,002 more rows]
